# Supplementary material for: The Marine Spatial Planning Index: a tool to guide and assess marine spatial planning
Source: NPJ Ocean Sustain. 2023 Sep 26;2(1):15. doi: 10.1038/s44183-023-00022-w (PMC11062297; doi:10.1038/s44183-023-00022-w)
Supplement: Supplementary file 2 — Supplementary Data [file 44183_2023_22_MOESM2_ESM.xlsx]

## Sheet: READ FIRST
DESCRIPTION OF WORKBOOK
This workbook contains six sheets of data used to determine the 36 key features of the Marine Spatial Planning Index. The structure of this index is loosely inspired by the LEED certification system. MSP principals are the six key characteristics defined by Ehler & Douvere (2009): adaptive, ecosystem-based, integrated, participatory, place-based, and strategic & anticipatory (herein, strategic). …
Last updated December 13, 2021
Sheet	Content Description
1-Literature	Literature reviewed to identify potential features, drawing primarily from Ehler & Douvere (2009) and Ehler (2014), then supplementing with additional leading literature to ensure a broad set of potential features (e.g., for under-represented credits, capturing literature beyond strictly MSP-focused literature).
2-Potential Features	List of 218 potential features identified by review of literature (sheet 1), including the MSP principle assigned to each potential feature, topic of the literature reviewed, an assigned potential feature title, feature intention, source material for the feature, and possible other MSP principles to which each feature may belong, if any.
3- Preliminary Features	List of 43 preliminary features after qualitative cutting and sorting of the 218 potential features (sheet 2), including the MSP principle assigned to each preliminary feature, the assigned preliminary feature title, feature intention, source material for the feature, and potential requirements for achieving the preliminary feature in the index.
4-Key Features	List of 36 key features after qualitative cutting and sorting of the 43 preliminary features, where some features have been re-assigned to another related MSP principle or absorbed into another similar feature, including the MSP principle assigned to each feature, the assigned feature title, feature intention, source material for the feature, and requirements for achieving the feature that inform…
5-Case Study Selection	List of all MSP initiatives identified by the Intergovernmental Oceanographic Commission's online database (http://msp.ioc-unesco.org) as of June 2021, colour coded to indicate case studies that were randomly selected and either included (green) or excluded (red) based on screening criteria.
6-MSP Index Scores	Complete data for case study testing of the MSP Index, including individual feature scores, summed principal scores, and overall MSP Index scores.

## Sheet: 1-Literature
First Author	Title	Source	Year	Link	Abstract	Principle(s)
Asif, M	An integrated management systems approach to corporate sustainability	European Business Review	2010	https://doi.org/10.1108/09555341111145744	Purpose: This paper seeks to describe an integrated management systems (IMS) approach for the integration of corporate sustainability into business processes. Design/methodology/approach: An extensive review of published literature was conducted. Building on existing research, the paper presents an original framework for structuring the integration of corporate sustainability with existing busine…	integration
CBD	Ecosystem approach principles	Convention on Biological Diversity	2007	https://www.cbd.int/ecosystem/principles.shtml	N/A	ecosystem-based
Borgström, S	Developing an analytical framework for assessing progress toward ecosystem-based management	AMBIO	2015	https://doi.org/10.1007/s13280-015-0655-7	Ecosystem-based management (EBM) has become a key instrument of contemporary environmental policy and practice. Given the increasingly important role of EBM, there is an urgent need for improved analytical approaches to assess if and to what extent EBM has been accomplished in any given case. Drawing on the vast literature on EBM, we identify ﬁve key ecosystem aspects for assessment. By linking t…	ecosystem-based
Ehler, C	Marine Spatial Planning: a step-by-step approach toward ecosystem-based management	Intergovernmental Oceanographic Commission and Man and the Biosphere Programme	2009	http://msp.ioc-unesco.org/msp-guides/msp-step-by-step-approach/	A 10-step guide to understanding what marine spatial planning is about, _x0003_insight into the steps and tasks of setting up a successful _x0003_marine spatial planning initiative that can help achieving ecosystem-based _x0003_management, and awareness of what has worked and what as not in _x0003_marine spatial planning practice around the world.	all
Ehler, C	A Guide To Evaluating Marine Spatial Plans	IOC Manuals and Guides	2014	http://msp.ioc-unesco.org/msp-guides/evaluating-marine-spatial-plans/	While the marine community has often talked about the importance of “marine governance” or “marine ecosystem-based management”, it is only during the past 10-12 years that these concepts have been turned into operational activities some of which have become known as “marine spatial planning” or MSP. Pioneered in Western Europe through the efforts of the United Kingdom, Belgium, the Nether- lands,…	all
Foley, M M	Guiding ecological principles for marine spatial planning	Marine Policy	2010	https://doi.org/10.1016/j.marpol.2010.02.001	The declining health of marine ecosystems around the world is evidence that current piecemeal governance is inadequate to successfully support healthy coastal and ocean ecosystems and sustain human uses of the ocean. One proposed solution to this problem is ecosystem-based marine spatial planning (MSP), which is a process that informs the spatial distribution of activities in the ocean so that ex…	ecosystem-based
Frazão Santos, C	Integrating climate change in ocean planning	Nature Sustainability	2020	https://doi.org/10.1038/s41893-020-0513-x	The acceleration of global warming and increased vulnerability of marine social-ecological systems affect the benefits provided by the ocean. Spatial planning of marine areas is vital to balance multiple human demands and ensure a healthy ocean, while supporting global ocean goals. To thrive in a changing ocean though, marine spatial planning (MSP) must effectively integrate climate change. By re…	adaptation
Kidd, S	Constructing a ladder of transnational partnership working in support of marine spatial planning: Thoughts from the Irish Sea	Journal of Environmental Management	2013	https://linkinghub.elsevier.com/retrieve/pii/S0301479713001898	This paper adds to the growing body of literature on partnerships and Marine Spatial Planning (MSP) by constructing a ladder of transnational partnership working which can act as an aid to partnership development. The ﬁrst part draws upon partnership working and co-management literature and identiﬁes 5 levels of transnational partnership working: Information Sharing; Administration Sharing; Agree…	participation
Leslie, H M	Confronting the challenges of implementing marine ecosystem-based management	Frontiers in Ecology and the Environment	2007	https://doi.org/10.1890/060093	Many services provided by coastal and marine ecosystems are in decline. Awareness of these declines and the need to improve existing management has led to a shift toward ecosystem-based approaches to marine management and conservation, both in the US and elsewhere. Marine ecosystem-based management (EBM) involves recognizing and addressing interactions among different spatial and temporal scales,…	ecosystem-based
Morf, A	Towards a Ladder of Marine/Maritime Spatial Planning Participation	Book: Maritime Spatial Planning	2019	http://link.springer.com/10.1007/978-3-319-98696-8_10	N/A	participation
Stephenson, R L	A practical framework for implementing and evaluating integrated management of marine activities	Ocean and Coastal Management	2018	https://doi.org/10.1016/j.ocecoaman.2019.04.008	Despite frequent calls for Integrated Management (IM) of coastal and marine activities, there is no consensus on the ‘recipe’ for successful adoption and implementation, and there has been insufficient evaluation of successes and failures of IM to date. The primary rationale for IM is to overcome four major deficiencies of sector-based management: a) management of diverse activities by different …	integration
Twomey, S	Stakeholder Processes in Marine Spatial Planning: Ambitions and Realities from the European Atlantic Experience	Book: Maritime Spatial Planning	2019	http://link.springer.com/10.1007/978-3-319-98696-8_13	N/A	participation
UNEP	Taking Steps toward Marine and Coastal Ecosystem-Based Management - An Introductory Guide	UNEP Regional Seas Reports and Studies No. 189	2011	https://wedocs.unep.org/handle/20.500.11822/8445	N/A	ecosystem-based

## Sheet: 2-Potential Features
Num	MSP principle	Paper topic	Potential feature	Passage of text	Source	Potentional secondary characteristic
1	ecosystem-based	Ecosystem-based management	Biodiversity	Based on Malawi principle 5. A key feature of the ecosystem approach includes conservation of ecosystem structure and functioning. The biotic compartments are usually described in terms of diversity at levels of organization, genes, species, and biotopes/landscapes.	Borgström et al. 2015	N/A
2	ecosystem-based	Ecosystem-based management	Relations and ecological processes	Recognizing the interaction between the biotic compartments, such as food web dynamics between species or species groups, and interaction between biotic and abiotic compartment. Also recognizing ecological processes crucial to system functioning such as disturbance regimes and biogeochemical cycles.	Borgström et al. 2015	N/A
3	ecosystem-based	Ecosystem-based management	Changes and uncertainty	Recognizing the complexity of adaptive systems and highlighting the importance of fisturbances and change for ecosystem resilience. Management should be able to handle a high degree of uncertainty, such as cascading effects or regime shifts, and allow for and adapt to these abrupt or gradual reoccurring changes. Malawi principle 9. Management must recognize that change is inevitable.	Borgström et al. 2015	adaptation
4	ecosystem-based	Ecosystem-based management	Scales	Based on the Malawi principles 3. Ecosytsem managers should consider the effects of their activities on adjacent and other ecosystems; 6. Ecosysstems much be managed within the limits to their functioning (in spatial parameters); 7. The ecosystem approach should be undertaken at the appropriate scale; and 8. Recognizing the varying temporal scales and lag effects which characterize ecosystem proc…	Borgström et al. 2015	N/A
5	ecosystem-based	Ecosystem-based management	Anthropogenic processes	No ecosystem can be analyzed without counting for human activities interact with ecological structures and processes. Crucial to EBM (Malawi 6 and 10. The ecosystem approach should seek the appropriate balance between conservation and use of biodiversity), is balance interests of use adn preservation.	Borgström et al. 2015	N/A
6	ecosystem-based	Ecologicla principals for MSP	Connectivity	Maintain connectivity. Including population and species persistence, flow of subsidies to support species diversity, metapopulation and metacommunity dynamics, considering disperal distance and oceanographic features.	Foley et al. 2010	N/A
7	ecosystem-based	Ecologicla principals for MSP	Habitat diversity	Maintain habitat diversity- the number of different habitat types within a given area, and habitat heterogeneity- the spatial arrangement and relationships among habitat patches across the seascape.	Foley et al. 2010	N/A
8	ecosystem-based	Ecologicla principals for MSP	Key species	Maintain populations of key species, such as keystone species, foundation species, basal prey species, and top predators given the typically limited functionla redundancy of the roles of these species in the community. Key species have a disproportionately strong effect on community structure and function.	Foley et al. 2010	N/A
9	ecosystem-based	Ecologicla principals for MSP	Species diversity	Maintaining or resotring native species diverity, composition, and functional redundancy (e.g., the degree to which multiple species perform similar ecological functions) is essential for sustaining productive and resilient ecosystems. This includes genetic diversity and functional diversity.	Foley et al. 2010	N/A
10	ecosystem-based	Ecologicla principals for MSP	Context	Presented as an overarching guideline. Contextaul factors, such as geomorphology and biogeography, as well as the type, distribution, frqeuency, and intensity of existing and contemplated ocean uses must be considered when applying the ecological principles to achieve operational goals of ecosystem-based MSP.	Foley et al. 2010	N/A
11	ecosystem-based	Ecologicla principals for MSP	Uncertainty	Presented as an overarching guideline. Uncertainty about ecosystem dynamics and responses to current and emerging uses is inherent and should be reduced. Variability and uncertainty make it imperative to take a precautionary approach. In the face of uncertainty, it is critical to build redundancies, especially among key species, grioups, and drivers of ecosystem structure, and buffer areas.	Foley et al. 2010	strategic; adaptive
12	ecosystem-based	Marine and coastal EBM	Connections	Recognizing connections within and across ecosystems. The linkages among marine, coastal, and terrestrial systems in particular can be highly relevant to species that straddle those systems, including humans.	UNEP (2011	N/A
13	ecosystem-based	Marine and coastal EBM	Ecosystem services	Applying an ecosystem services perspective that is important when establishing priorities for management, determined by focusing on the areas and habaits that deliver the greatest amount of ecosystem services, the highest value services, or the most important services. Can enable identification and implementation of innovative financing to maintain those services.	UNEP (2011	N/A
14	ecosystem-based	Marine and coastal EBM	Cumulative impacts	Understanding and addressing cumulative impacts. Human activities that take place within an ecosystem often overlap, and their impacts can be intensified as a result. Impacts can also accrue over time. Examining cumulative impacts makes it possible to assess the total effect of various human activities on an ecosystem, as well as the impacts to services.	UNEP (2011	N/A
15	ecosystem-based	Marine and coastal EBM	Multiple objectives	Managing for multiple objectives. A primary goal of any EBM project is to secure the long-term delivery of multiple ecosystem services that support well-being by sustaining critical ecosystem structures, functions, and processes. EBM must determine which individual objectives are desirable and a harmonized management system.	UNEP (2011	strategic; integrated
16	ecosystem-based	Marine and coastal EBM	Change and adaptation	Embracing change, learning, and adaptation. It is essential that practitioners regularly collect information and monitor the effects of management decisions. Strategies should be evaluated and adapted at regular intervals.	UNEP (2011	adaptation
17	ecosystem-based	Ecosystem approach	Multiple objectives	The objectives of management of land, water, and living resources are a matter of society choices. Different sectors of society view ecosytsems in terms of their own economic, cultural, and society needs. Both cultural and biological diversity are central components of the ecosytsem approach, and management should take this into account. Ecosystems should be managed for their intrinsic values and…	CBD (2007)	integrated
18	ecosystem-based	Ecosystem approach	Decentralized management	Management should be decentralized to the lowest appriate level. Decentralized systems may lead to greater efficiency, effectiveness, and equity. Management should involve all stakeholders and balance local interests with the wider public interest. The closer management is to the ecosystem, the greater the responsibility, ownership, accountability, participation, and use of local knowledge.	CBD (2007)	integrated
19	ecosystem-based	Ecosystem approach	Adjacent ecosystems	Ecosystem managers should consider the effects (actual or potential) of their activities on adjacent and other ecosystems. Management interventions in ecosystems often have unknown or unpredictable effects on other ecosystems; therefore, possible impacts need careful consideration and analysis. This may require new arrangements or ways of organization for institutions involved in decision-making …	CBD (2007)	integrated
20	ecosystem-based	Ecosystem approach	Economic context	Recognizing potential gains from management, there is usually a need to understand and manage the ecosystem in an economic context. Any such ecosystem-management programme should:Reduce those market distortions that adversely affect biological diversity; Align incentives to promote biodiversity conservation and sustainable use; Internalize costs and benefits in the given ecosystem to the extent f…	CBD (2007)	strategic
21	ecosystem-based	Ecosystem approach	Structure and function	Conservation of ecosystem structure and functioning, in order to maintain ecosystem services, should be a priority target of the ecosystem approach. Ecosystem functioning and resilience depends on a dynamic relationship within species, among species and between species and their abiotic environment, as well as the physical and chemical interactions within the environment. The conservation and, wh…	CBD (2007)	N/A
22	ecosystem-based	Ecosystem approach	Function limits	Ecosystem must be managed within the limits of their functioning.	CBD (2007)	N/A
23	ecosystem-based	Ecosystem approach	Scales	The ecosystem approach should be undertaken at the appropriate spatial and temporal scales. The approach should be bounded by spatial and temporal scales that are appropriate to the objectives. Boundaries for management will be defined operationally by users, managers, scientists and indigenous and local peoples. Connectivity between areas should be promoted where necessary.	CBD (2007)	N/A
24	ecosystem-based	Ecosystem approach	Long-term	Recognizing the varying temporal scales and lag-effects that characterize ecosystem processes, objectives for ecosystem management should be set for the long term.	CBD (2007)	strategic
25	ecosystem-based	Ecosystem approach	Change	Management must recognize that change is inevitable. The ecosystem approach must utilize adaptive management in order to anticipate and cater for such changes and events and should be cautious in making any decision that may foreclose options, but, at the same time, consider mitigating actions to cope with long-term changes such as climate change.	CBD (2007)	adaptation
26	ecosystem-based	Ecosystem approach	Balance	The ecosystem approach should seek the appropriate balance between, and integration of, conservation and use of biological diversity. There is a need for a shift to more flexible situations, where conservation and use are seen in context and the full range of measures is applied in a continuum from strictly protected to human-made ecosystems	CBD (2007)	integrated
27	ecosystem-based	Ecosystem approach	Knowledge-based	The ecosystem approach should consider all forms of relevant information, including scientific and indigenous and local knowledge, innovations and practices.	CBD (2007)	N/A
28	ecosystem-based	Ecosystem approach	Inclusive	The ecosystem approach should involve all relevant sectors of society and scientific disciplines. Most problems of biological-diversity management are complex, with many interactions, side-effects and implications, and therefore should involve the necessary expertise and stakeholders at the local, national, regional and international level, as appropriate.	CBD (2007)	participatory
29	ecosystem-based	Marine EBM	Scales	It is necessary to address multiple spatial and temporal scales in the design and implementation of EBM. Humans use coastal and ocean resources at multiple spatial scales, and recognition of the social and biogeophysical interactions that operate across different spatial scales is vital to effective management.	Leslie & McLeod 2007	N/A
30	ecosystem-based	Marine EBM	Social-ecological system	Recognition of the linkages among marine ecosystems and the human communities that depend on these systems.	Leslie & McLeod 2007	N/A
31	ecosystem-based	Marine EBM	Land-sea connection	Ocean management efforts do not begin at the low-water mark, it is essential to connect environmental policy and mangement efforts across air, land, and sea boundaries.	Leslie & McLeod 2007	place-based
32	ecosystem-based	Marine EBM	Engagement	Meaningful engagement with stakeholders is needed to create management initiatives that are credible, enforceable, and realistic. Engagement with resource users and other interested parties at the community level is particularly important.	Leslie & McLeod 2007	participatory
33	integration	Integrated management systems for corporate sustainability	Procedures and processes	Tactical design of an integrated management manual, including procedures and processes to following and the critera and norms by which integration could be evaluated	Asif et al. (2011)
34	integration	Integrated management systems for corporate sustainability	Work integration	Instructions and work activities are integrated at the operational level.	Asif et al. (2011)
35	integration	Integrated management systems for corporate sustainability	Knowledge integration	Explicit and tacit knowledge of the corporation need to be integrated with new knowledge. Integration with explicit knowledge will focus on manuals, procedures, databases, work instructions and other key documents. Integration with tacit knowledge will focus on employee's experiences and skills.	Asif et al. (2011)
36	integration	Integrated management systems for corporate sustainability	Management integration	Integration of existing management systems to provide structures and routines for sustainable business processes. This should also involve review and a meta-routine for continuous improvement.	Asif et al. (2011)
37	integration	Integrated management systems for corporate sustainability	Meta-management	A meta-management approach that involves management of the whole enterprise rather than management of individual sub-systems	Asif et al. (2011)
38	integration	Integrated management systems for corporate sustainability	Multi-level integration	Integration takes place at all organizational levels, horizontally and vertifically. Vertical integration is required to make sure that the elements of organizationla strategy cascade down to all levels and thus create a fit among organizational objectives, targets, and processes. Horizontal integration relates to the management efforts intended to integrate various processes, chains, departments…	Asif et al. (2011)
39	integration	Integrated management systems for corporate sustainability	Stakeholder dialogue	Considering stakeholder requirements and communication how the organization addresses their expectation-- integration at the strategic level.	Asif et al. (2011)	participatory
40	integration	MSP evaluation	Management actions	An integrated management plan for a marine area will have many management actions (not all spatial and temporal) that will be applied to the important sectors of human activities. These can include 1) input actions that specify the inputs to human activities (e.g., limitating on fishing, vessel size, amount of fertilizer), 2) process actions that specity the nature of the production process of hu…	Ehler (2014)
41	strategic	MSP evaluation	Legal authority	An appropriate legal authority to deliver and enact the plan (e.g., the establishment of MSP legilsation or order); a legal framework exists to support MSP and the pursuance of coherent objectives	Ehler (2014)
42	strategic	MSP evaluation	Institutional arrangements	Appropriate institutional arrangements, such as a lead agency and a MSP coodinating body; MSP team established	Ehler (2014)	integrated
43	place-based	MSP evaluation	Geographical boundaries	Clear geographical boundaries of the MSP plan	Ehler (2014)
44	strategic	MSP evaluation	Planning horizon	A specificed planning horizon for the plan, e.g., a 10-year plan	Ehler (2014)
45	strategic	MSP evaluation	Deadline for completion	A clear deadline for completion of the plan	Ehler (2014)
46	strategic	MSP evaluation	Review period	A specified timeframe for reviewing the plan, e.g., every five years	Ehler (2014)	adaptation
47	strategic	MSP evaluation	Regulatory powers	Regulatory powers and instruments for managing development within the marine management areas; responsible institutions for MSP identified and lead selected; effective authority for MSP established	Ehler (2014)
48	strategic	MSP evaluation	Capacity and resources	Sustained availability of human, technical, and financial resources to develop and implement the plan; requiring funding for MSP provided; required staff with appropriate skills provided	Ehler (2014)
49	adaptation	MSP evaluation	Monitoring, evaluation, adjustment	Procedures in place for monitoring, evaluating, and adjusting the MSP plan; routine monitoring and evaluation of management and its outputs, outcomes, and impacts, as well as the consideration of results in adaptive management	Ehler (2014)	strategic
50	integration	MSP evaluation	Coordination and coherence	Institutional coordination and coherence to ensure that the functions of administrative actors are properyl defined, including through the establishment of a coordiantng mechanism; the impacts of sectoral plans, programs and projects potentially affecting marine areas are taken into account through procudres for environmental assessment and strategic assessment	Ehler (2014)
51	participation	MSP evaluation	Conflict resolution	Conflict resolution mechanisms are available to anticipate, resolve, or mitigate conflicts over the use of marine areas and resources	Ehler (2014)
52	integration	MSP evaluation	Implementation	Active implementation of formally adopted integrated management plans; Management plan completed, approved, implemented, enforced; Zoning plan and regulations completed, approved and implemented	Ehler (2014)
53	participation	MSP evaluation	Knowledge, awareness, support	Improved knowledge, awareness, and support by ensuring the articipation of stakeholders in decision-making processes, the activities of NGOs and CBOs, and the introduction of MSP-related subjects into educational and training curricula	Ehler (2014)
54	strategic	MSP evaluation	Technologies	Mainstreaming MSP into sustainable development by the development and application of technologies that can enable and support MSP	Ehler (2014)
55	strategic	MSP evaluation	Economic instruments	The use of economic instruments to promote MSP goals and objectives through the private sector	Ehler (2014)
56	strategic	MSP evaluation	Sustainable development	Mainstreaming MSP by the incorporation of MSP goals and objectives into broader sustainable development strategies	Ehler (2014)
57	ecosystem-based	MSP evaluation	Science advisory committee	A science advisory committee is established	Ehler (2014)	participatory
58	participation	MSP evaluation	Stakeholder engagement	Stakeholders are identified, engaged, and satisfied with participation process	Ehler (2014)
59	strategic	MSP evaluation	Work plan	A work plan is completed with identified goals and specified objectives	Ehler (2014)
60	ecosystem-based	MSP evaluation	Data and information	Ecologically and biologically significant areas are identified, documented, and mapped; nature and soacil science information base is established; external pressures on marine areas are identified and documented	Ehler (2014)	N/A
61	strategic	MSP evaluation	Forecasting and scenarios	Forecasts of future human activities are documented and mapped; alternative scenarios are developed; alternative management actions to achieve preferred vision identified	Ehler (2014)
62	ecosystem-based	MSP evaluation	Cultural features	Cultural features or historical sites and monuments linked to marine resources protected	Ehler (2014)	N/A
63	ecosystem-based	MSP evaluation	Protection	Resident ecosystem, communities, habitats, species, and gene pools adequately represented and protected; rare, localized or endemic species protected; areas essential for life history phases of species protected; Ecological processes essential to habitat existence protected	Ehler (2014)	N/A
64	ecosystem-based	MSP evaluation	Minimize threats	Unnatural threats and human impacts eliminated or minimized within and outside the marine area; risk from unmanageable disturbances adequately spread across the marine area; alien and invasive species and genotypes prevented from becoming established	Ehler (2014)	N/A
65	strategic	MSP evaluation	Indicators	Performance indicators, quantitative or qualitative statements or measured (observed) parameters that can be used to measure the effects of specific management actions over time are identified (governance, socio-economical, ecological or environmental indicators)	Ehler (2014)
66	strategic	MSP evaluation	Baselines	Baselines, a description of the state-of-thesystem, before any new management action(s) is/are implemeneted, are identified.	Ehler (2014)	adaptation
67	strategic	MSP evaluation	Targets	Targets, including interim targets on the way to an outcomes and a long-term management goal, are identified.	Ehler (2014)
68	strategic	MSP evaluation	Monitoring	A data collection plan exists for monitoring; monitoring occurs for at least one indicator for each management action; a monitoring system needs to include ownership, management, maintenance, and credibility	Ehler (2014)	adaptation
69	strategic	MSP evaluation	Evaluation	An evaluation plan exists or will exist, including analysis and interpretation of the monitoring data leading to an evaluation report; a quality evaluation should include impartiality, usefulness, technical adequacy, stakeholder involvement, feedback and dissemination, value for money.	Ehler (2014)	adaptation
70	strategic	MSP evaluation	Communications	A Communications plan is an important output of evaluation that describes how findings will be presented to important audiences, including stakeholders and decision makers. The plan should guide the process, identify who will do the communicating, who will lead development of the plan, the objectives, target audience, how the audience will use the findings, how results will be communicated, resou…	Ehler (2014)	participatory
71	adaptation	MSP evaluation	Gaps and uncertainties	Following evaluation, identification of critical missing information or applied research needs that could reduce uncertainties in the analysis and decision making in the next round of planning can occur.	Ehler (2014)
72	participation	MSP evaluation	Evaluation	Include stakeholders in decision making about evaluation design and implementation; inform stakeholders and other audiences about evaluation activities; keep stakeholders informed of evaluation progress; communicate interim findings	Ehler (2014)
73	participation	MSP evaluation	Communications	Reporting is timely and involves frequent contact, it targeted to the users involved and what they need to know, occurs through a variety of formats, content is simple and clear.	Ehler (2014)
74	adaptation	MSP evaluation	Evaluation	Results of evaluation are used to revise and adapt the marine spatial management plan as part of the continuing management cycle. This could involve modifying management goals and objectives and management actions If they are not moving toward desired outcomes.	Ehler (2014)
75	adaptation	MSP evaluation	Resources	Resources should be reallocated from what is not working to what works.	Ehler (2014)
76	adaptation	MSP evaluation	Gaps and missing information	Identification of critical missing information or applied research needs that could reduce uncertainties in the analysis and decision making in the next round of planning.	Ehler (2014)
77	adaptation	MSP evaluation	Capacity for monitoring	Adqeuate investment in monitoring to acquire feedback to understand the consequences of policies or management actions.	Ehler (2014)
78	adaptation	MSP evaluation	Cost alternatives	Assess whether the cost of implementing a particular management action is too high and options to lower the cost through a different management action (alternatives, lower cost alternatives)	Ehler (2014)
79	adaptation	MSP evaluation	Modifying MSP	Modification can occur at goals and objectives (does the cost of achieving them outweight benefits to society or the environment); at desired outcomes (if an outcome is not being achieved), at management actions (alternative combinations of management actions, incentives and institutional arrangements suggested as alternatives that are more effective, less costly, or more equitable).	Ehler (2014)
80	adaptation	MSP evaluation	Resources	Reallocation of resources to management actions that appear to be working; reduce/eliminate resource allocations to management actions that are not working	Ehler (2014)
81	participation	MSP evaluation	Communicate adaptation	Communicate recommended changes of existing spatial management plan to decision makers, planning professionals, and stakeholders.	Ehler (2014)
82	adaptation	MSP evaluation	Research & information	Identify new information or applied research that could reduce uncertainty in the next round of MSP	Ehler (2014)
83	strategic	MSP evaluation	Long-term funding & data	Typically MSP requires a long-term commitment to data collection, management, and analysis. But long-term data are frequently not available when MSP is initiated. Monitoring and research should be supported by long-term funding as part of the core management of the marine area.	Ehler (2014)
84	participation	MSP evaluation	Transparency	Ensure stakeholder participation and transparency in MSP process; Effective stakeholder meetings held throughout the MSP process.	Ehler (2014)
85	participation	MSP evaluation	Objectives	Key stakeholders participate in developing outputs if the MSP process	Ehler (2014)
86	participation	MSP evaluation	Evaluation	Percent of key stakeholders satisfied with MSP process, key stakeholders endorse goals and objectives of MSP process, ownership and advocacy of marine spatial plan by key stakeholders.	Ehler (2014)
87	strategic	MSP evaluation	Timetable	Define timetable for initiating, completing, and revising MSP process before starting MSP	Ehler (2014)
88	strategic	MSP evaluation	Governance	Establish a clear authority to conduct MSP before initiating the process; use existing legislation or pass new legislation; use existing or new executive agreement or order ;Lead institution clearly identified; roles of other institutions clearly identfieid	Ehler (2014)
89	strategic	MSP evaluation	Base year	Define the base year and the time horizon for planning (e.g., 10 years), the planning period is defined.	Ehler (2014)
90	place-based	MSP evaluation	Boundaries	Before initiating MSP, define administrative and analyical boundaries of the MSP area	Ehler (2014)
91	strategic	MSP evaluation	Political will	Before initiating MSP, political champion is identified who will advocate for MSP, who is willing and able.	Ehler (2014)
92	strategic	MSP evaluation	Resources	Ensure sufficient resources prior to starting MSP processl use resources available through normal budgeting channelges; use user charges to cover costs of planning and implementation; obtain grant to finance MSP and implementation; adequate funding available prior to starting MSP process.	Ehler (2014)
93	participation	MSP evaluation	Transparency	Work plan developed for MSP before work begins; establish stakeholder advisory group that is participating routinely and openly in MSP, an early task is assiged at the beginning of MSP	Ehler (2014)
94	participation	MSP evaluation	Regular meetings	Ensure stakeholders are actively involved in the MSP process, hold stakeholder meetings throughout all steps of the entire MSP process, stakeholders participating actively in all phases of MSP and advocating for the final MSP plan.	Ehler (2014)
95	participation	MSP evaluation	Conflict resolution	Conflicts among stakeholders are resolved in a transparent and equitable way, stakeholders are satisfied with the resolution of conflicts during MSP	Ehler (2014)
96	strategic	MSP evaluation	Goals	Specify clear, measurable MSP objectives at the beginning of MSP; objectives are SMART; decision makers and stakeholders support objectives.	Ehler (2014)
97	place-based	MSP evaluation	Territorial seas & EEZ	Develop and implement integrated marine spatial plan for territorial sea and/or EEZ; Management plan approved and implemented for territorial sea and/or EEZ	Ehler (2014)
98	strategic	MSP evaluation	Timetable	Complete marine spatial management plan by __ years after starting the process.	Ehler (2014)
99	integration	MSP evaluation	Multi-sector	Management plan incorporated all important marine and coastal sectors, including fishing	Ehler (2014)
100	integration	MSP evaluation	Plan integration	Integrate marine spatial plan with adjacent coastal zone or shoreline management plans	Ehler (2014)	place-based
101	ecosystem-based	MSP evaluation	Science advisory body	Establish a science advisory body; scientific team advises planning team in developing objectives, management actions, indicators, monitoring and evaluation; SAB agree that plan uses best available scientific information.	Ehler (2014)	N/A
102	strategic	MSP evaluation	Timeliness	Reduce time required for marine use permitting; set targets for reducing time required by __%; develop a monitoring and evluation plan to track performance of management actions.	Ehler (2014)
103	strategic	MSP evaluation	Enforcement	Ensure clear authority for enforcement of management actions; enforcement action taken for noncompliance.	Ehler (2014)
104	integration	MSP evaluation	Diversification	Foster economic diversification in the marine sectors of the marine area; land-based activities dependent on marine environment; activities in the marine management area through to the EEZ limit; non-living resource exploitation; non-consumptive use	Ehler (2014)	place-based
105	integration	MSP evaluation	Displacement	Ensure existing marine jobs are not displaced through space allocation decisions	Ehler (2014)
106	integration	MSP evaluation	Reduce conflict	Reduce conflicts between renewable energy and scientific activities (no wind farms in areas of long-term scientific research and monitoring); between commercial and recreational fishers, establish areas resered for commercial or recreation fishing only, no commercial fishing in recreational reserved areas; between current users of marine space; between future users; between economic uses and the …	Ehler (2014)	place-based
107	place-based	MSP evaluation	Promote compatibilities	Designate development areas for compatible uses; promote compatibilities among current users, future users, and between the two	Ehler (2014)
108	place-based	MSP evaluation	New areas	Increase certainty in planning for new marine investments; ensure adequate marine areas are identified to accommodate future development goals; identify areas that are suitable now for new infrastructure and marine resource development	Ehler (2014)	strategic
109	ecosystem-based	MSP evaluation	Biodiversity & Resilience	Maintain biological diversity and resilience of the ecosystem; achieve no further loss of diversity of genes, species, and communities at ecologically relevant scales	Ehler (2014)	N/A
110	ecosystem-based	MSP evaluation	Species	Maintain species distribution, abundance, health	Ehler (2014)	N/A
111	ecosystem-based	MSP evaluation	Productivity	Maintain primary production and reproduction	Ehler (2014)	N/A
112	ecosystem-based	MSP evaluation	Trophic interactions	Maintain trophic interactions, complexity of food web, key predator/prey interactions, keystone species, size spectra	Ehler (2014)	N/A
113	ecosystem-based	MSP evaluation	Fisheries	Reduce by-catch, rebuild overfished stocks of commercial species, reduce number of fishing vessels in marine area (boat buy-back program), ensure all fish are safe to eat	Ehler (2014)	N/A
114	ecosystem-based	MSP evaluation	Habitat quality	Habitat quality, types, alteration, sea level change, seascape and seafloor integrity, sediment quality, ecologically-coherent, well-managed MPAs; Restore degraded ecosystems (replanting)	Ehler (2014)	N/A
115	ecosystem-based	MSP evaluation	Ecologically valuable species	Habitat of ecologically valuable species protected or restored	Ehler (2014)	N/A
116	ecosystem-based	MSP evaluation	Commercially important species	Spawning and nursery habitats protected	Ehler (2014)	N/A
117	ecosystem-based	MSP evaluation	Threatened & Endangered species	Protect important areas for threatened and endangered species, designate calving and nursery areas as critical habitat, manage activities causing threats (vessel operations in migration routes), protect life history of endangered species	Ehler (2014)	N/A
118	ecosystem-based	MSP evaluation	Water quality	Maintain or improve water quality; apply best environmental practice and best available technology to reduce discharges; reduce the average total water-borne load of nitrogen entering the marine area	Ehler (2014)	N/A
119	ecosystem-based	MSP evaluation	Air quality	Maintain or improve air quality; reduce the average annual atmospheric deposition of nitrogen compounds; limits emissions of nitrogen and sulfur oxides from shipping, reduce emissions of CO2, capture CO2 at large stationary sources	Ehler (2014)	N/A
120	adaptation	Climate ready MSP	Policies and Plans	Integrating climate change impacts in MSP policies and plans; recognizing cliamte change as a threat or a challenge; the unerlying presmise for MSP to be able to effectively address and incorporate climate change; consdiering climate mitigation as one of the objectives of the plans for which specific actions are put in place; overarching policies that stress how MSP contributes to resilience to c…	Frazão Santos et al. (2020)	strategic
121	adaptation	Climate ready MSP	Spatial-use scenarios	Future sea-use scenarios are to be developed and analyzed, projecting current rends in spatial and temporal needs of both existing human uses and new demands for ocean space, and identifying and selecting alternative futures. Include climate change in these scenarios, anticipating related conflicts and opportunities.	Frazão Santos et al. (2020)	strategic
122	adaptation	Climate ready MSP	Modelling and mapping	Modelling and mapping changes in ecosystem esrvices and related human activities over space and time is essential for MSP design under a changing ocean.	Frazão Santos et al. (2020)	strategic
123	adaptation	Climate ready MSP	Climate-related vulnerability and risk analyses	Results from vulnerability and risk analyses can be used to support MSP scenarios and visioning processes. Existing tools and frameworks for this tend to follow a sectoral approach, but integrated approaches to be for MSP are under development.	Frazão Santos et al. (2020)	strategic
124	adaptation	Climate ready MSP	Dynamic management	Using near real-time data allows for the designation of management areas whose boundaries change in space and time in response to shifts in ocean resources and ocean uses (e.g., marine mammal protection, offshore aquaculture operations, mobile protected areas).	Frazão Santos et al. (2020)
125	adaptation	Climate ready MSP	Anticipatory zoning	A priori allocation of areas to particular ocean uses in the future - or to their exclusion - in anticipation of climate change effects. Potential to be used as a precautionary legal tool; anticipating conflicts and prioritizing ocean uses before costly infrastructure investments are made (e.g., areas closed to humans in anticipation of sea-ice loss, coastal protection against sea level rise).	Frazão Santos et al. (2020)
126	adaptation	Climate ready MSP	Adaptive management	Embedded in the MSP frameowrk, relies on performance monitoring and evaluation and revision on a periodic basis and modified to overcome limitatiions.	Frazão Santos et al. (2020)
127	adaptation	Climate ready MSP	Just-in-time planning	Instead of using statutory long-term plans, use planning laws and rules referring to qualitative relations between different activities and factors within a system. Does not try to anticipate every possible situation, and there are no future complete pictures to be accomplished.	Frazão Santos et al. (2020)
128	integration	Implementing integrated management	Recognition of need	Explicit recognition of the need for integration among key stakeholders, including government, management agencies, relevant industry sectors, dependent communities, and non-governmental organizations. Top down instruments, suhc as legislative reform, can be influential.	Stephenson et al. (2019)
129	integration	Implementing integrated management	Shared vision	A need to estbalish a common and clearly articulated vision (and associated objectives) among sectors and decision-makers, making it clear how integration related to existing management activities and how it addresses deficiences or gaps in current management.	Stephenson et al. (2019)
130	integration	Implementing integrated management	Legal framework	Appropriate legislative and policy frameworks and coordination among relevant management agencies in a "whole of government" approach, possibly including enabling policy and legislation.	Stephenson et al. (2019)	strategic
131	integration	Implementing integrated management	Effective participation	Governance should be participatory and include all relevant sectors and stakeholders. Stakeholders include those who have the authority to support and accomplish the unique features of IM, including government, management agencies, industry bodies, relevant communities and scientists.	Stephenson et al. (2019)	participatory
132	integration	Implementing integrated management	Common objectives	A common, comprehensive suite of specific objectives integrated across sectors/activities and a clear process to assess progress against objectives is necessary. Integrated management processes should articulre operational aspects of aspirational or general objectives for a specific region or area.	Stephenson et al. (2019)	place-based
133	integration	Implementing integrated management	Trade-offs & cumulative impacts	Integrated management must provide a mechanism for evaluating trade-offs among ecological, social, cultural, and economic objectives and activities, at multiple temporal, spatial and governance scales, and for considering cumulative impacts of multiple activities against common objectives.	Stephenson et al. (2019)
134	integration	Implementing integrated management	Flexibility to adapt	Processes that underpin effective integrated management must be able to respond to changing ecosystem and governance conditions, with a need for flexible management to deal with evolving scope of, and attitudes to, governance. Can be achieved by embedding integrated management in the principles of adaptive management that already underlie many natural resource management approaches.	Stephenson et al. (2019)	adaptation
135	integration	Implementing integrated management	Review & refine	Integraed management should be evaluated regularly for effectiveness and ability to achieve objectives. This requires an established process for ongoing review, evaluation and refinement. The process should also include guidance on how to incorporate new activities or sectors into the integrated management system.	Stephenson et al. (2019)	adaptation
136	integration	Implementing integrated management	Effective resourcing	Implementation of effective integrated management requires approach resourcing, capacity, leadership, and tools. It requires an increased level of engagement and communication costs (time, money, skills) associated with engaging and building trust among partiicpants. Resources are also needed for additional steps of identifying, analysing, and responding to cross-sectoral interactions, to ensure …	Stephenson et al. (2019)	strategic; participatory
137	participation	Implementing integrated management	Offset imbalances	Procedural safeguards are likely to be required to offset imbalances in the power of partiuclar groups or individuals to ensure that processes are substantively fair and equitable.	Stephenson et al. (2019)	integrated
138	participation	Implementing integrated management	Shared purpose	Participation must also be driven by a sense of shared purpose and shared values, underpinned by trust and respect, to ensure participants are invested.	Stephenson et al. (2019)	integrated
139	integration	Implementing integrated management	Policy coherence	Integrated management structures must work across regulatory authorities and sectors/activities. It should influence all managed activities towards the use of a common set of objectives that represent the diverse set of governance aspirations set out in laws, policies, and international agreements. There should be inter-sectoral policy coherence.	Stephenson et al. (2019)	strategic
140	integration	Implementing integrated management	Leadership	Institutional leadership is required to support the additional steps needed for integration and engagement, especially given the already full schedules and demands on regulators, industry and other stakeholders. Firm leadership is needed to ensure the longevity of integrated management initiatives.	Stephenson et al. (2019)
141	integration	Implementing integrated management	Institutional commitment	Institutional commitment across agencies and groups is required for successful implementation and compliance of integrated management.	Stephenson et al. (2019)
142	participation	Ladder of MSP participation	Problem type and related learning	Dealing with more or less wick problems with knowledge gaps and value conflicts, requiring more or less direct interaction and learning across sectors and levels by individuals, groups, organizations, and societies - from zero- to double- to triple-loop learning depending on the type of problems to be addressed.	Morf et al. (2019)
143	participation	Ladder of MSP participation	Trust	Trust as promoted by the quality of the process in terms of openness, transparency, legitimacy, and the need to ineract between different groups.	Morf et al. (2019)
144	participation	Ladder of MSP participation	Power sharing	The degree of power sharing between thoes in charge (all ladders) and those participating, depending on roles which may change over time (co-management discourse).	Morf et al. (2019)
145	participation	Ladder of MSP participation	Functions and objectives	Functions and objectives of participation (co-management discourse).	Morf et al. (2019)
146	participation	Ladder of MSP participation	Timing	The timing of participation at different stages of MSP	Morf et al. (2019)
147	participation	Ladder of MSP participation	Spatial context	The spatial context of participation: local, national, transboundary or cross-cutting. This aspect is particularly important in trans-boundary settings where cross-border participation may be required.	Morf et al. (2019)	place-based
148	participation	Stakeholder processes in MSP	Informing	Communicating information and raising awareness of the MSP process outside of government institutions with industry and civil society stakeholders with no avenue for receiving feedback; one-way, top-down process	Twomey & O'Mahony (2019)
149	participation	Stakeholder processes in MSP	Public consultation	Industry and civil society stakeholders providing feedback to government decision-makers on potential decsisions and alternatives through a formal statutory process; one-way, top-down process	Twomey & O'Mahony (2019)
150	participation	Stakeholder processes in MSP	Stakeholder engagement	Working directly with government throughout the process (and especially before the consultation phase) to ensure that stakeholder concerns are understood and considered in decision-making processes; two-way dialogue, top-down	Twomey & O'Mahony (2019)
151	participation	Stakeholder processes in MSP	Stakeholder collaboration	Partnering with government in each aspect of the decision-making process including the development of alternatives and the identification of the preferred solution; multi-sector dialogue, blend of top-down and bottom-up	Twomey & O'Mahony (2019)
152	participation	Ladder of transnational partnerships	Combined constitution	Changing the political order, a formalization process achieved through legal agreements that may bring a new political order to the management of a particular sea.	Kidd & McGown (2013)	integrated
153	participation	Ladder of transnational partnerships	Combined organization	Changing the institutional order may entail, for example, the creation of new joint research initiatives, joint planning teams, or other formal institutional arrangements of a transnational nature.	Kidd & McGown (2013)	integrated
154	participation	Ladder of transnational partnerships	Agreed joint rules	Constituting shared rule systems, where stakeholders wish to establish common procedures or protocols related to specific areas of activity. These could cover for example marine data collection and exchange protocols, common approaches to environmental impact assessment, or to marine management measures associated with different forms of marine development.	Kidd & McGown (2013)	integrated
155	participation	Ladder of transnational partnerships	Administration sharing	Creating collaborative advantage, the nature of collaboration may be short term and task-focused or entail longer term collaborative relationships.	Kidd & McGown (2013)	integrated
156	participation	Ladder of transnational partnerships	Information sharing	Building trust, understanding, and capacity: building trust among the various state, market and civil society stakeholders with marine interests; developing understanding and appreciation of different stakeholder perspectives and about the interaction of natural and socail systems that relate to the sea (including MSP arrangements); and building capacity that can support more integrated approache…	Kidd & McGown (2013)	integrated
157	strategic	MSP step-by-step	Identify problems	A preliminary list of specific problems to be solved through MSP	Ehler & Douvere (2009)
158	strategic	MSP step-by-step	Authority	A decision about what kind of authority you ned for developing MSP, both authority to plan for MSP and authority to implement MSP (existing or new authorities, may be established through new legislation); see Box 7 in this document for pros and cons of using new legislation to establish authority	Ehler & Douvere (2009)
159	strategic	MSP step-by-step	Political will	To gain support for MSP from politicians, be sure to specify the problems encountered and detail exactly how MSP can help solve them. Reinterpreting existing legislation (or drafting new legislation) to establish authority in favour of MSP will require substantial political will and inter-agency will to achieve outcomes.	Ehler & Douvere (2009)
160	integration	MSP step-by-step	Balancing demands	The goal of MSP is to balance demands for development with the need to protect the marine environment. It is not just about environmental protection or economic development.	Ehler & Douvere (2009)	strategic
161	strategic	MSP step-by-step	Principles	Enforceable principles are critical to the success of MSP process for a number of reasons. Most importantly, they give decision-makers transparent and defensible means of making difficult decisions.	Ehler & Douvere (2009)
162	strategic	MSP step-by-step	End date	Setting an end date is advantageous, both an end date for developing a draft plan and adopting a final MSP plan.	Ehler & Douvere (2009)
163	participation	MSP step-by-step	Equal powers	The institutions representing the key sectors or concerns being addressed by MSP should have equal powers concerning decision-making, advisory status, and similar matters, when developing MSP.	Ehler & Douvere (2009)	strategic
164	adaptation	MSP step-by-step	Time frame for adaptation	Setting a time frame in the legislation for adapting MSP over time.	Ehler & Douvere (2009)
165	strategic	MSP step-by-step	Provisions for MSP financing	Including financial resources in the MSP legislation can make sure the process is not jeopardized from the beginning because of a lack of funds.	Ehler & Douvere (2009)
166	strategic	MSP step-by-step	Financing	A financial plan is developed that estimates the costs of your MSP activities and identifies alternative means to obtain financing for those MSP activities (and the feasibility of alternative funding mechanisms). These mechanisms could include government revenue allocations, grants and donations, tourism revenues, energy revenues, mining revenues, fishing revenues, or marine transporation revenue…	Ehler & Douvere (2009)
167	strategic	MSP step-by-step	Diverse financing	Multiple revenue sources are available, not relying on just one partiuclar financing mechanism to provide all of the funding needed to support MSP activities in a particular area.	Ehler & Douvere (2009)
168	strategic	MSP step-by-step	Planning team	Organization of a marine spatial planning team with the desired skills, including strategic planning, financing, project implementation, legal analysis, spatial database management, GIS, project assessment, strategy design, plan development, negotiation, monitoring planning, assessment methods, product planning, product development, organizational management, coordination, evaluation, communicati…	Ehler & Douvere (2009)
169	strategic	MSP step-by-step	Work plan	A work plan that identifies key work products and resources required to complete the outputs of planning on time is developed. It is essential to develop a work plan that specifies what parts of the process should be done by whom, by what time, at what costs, and how the various parts relate to each other. Box 12 in this document provides more details on work planning.	Ehler & Douvere (2009)
170	place-based	MSP step-by-step	Boundaries	Defined boundaries and time frame for analysis and management are established; recognizing boundaries for management and boundaries for analysis. The boundaries for analyis for MSP often will not (and do not have to) coincide with the boundaries for management. Defining boundaries for analysis broader than the boundaries for management (e.g., for implementation) will enable identification of sour…	Ehler & Douvere (2009)
171	strategic	MSP step-by-step	Principles	A set of principles to guide develop of the spatial plan are established and a set of goals and objectives are defined for the management area. Principles should determine the nature and characteristics of the MSP process and reflect the reults you want to achieve through MSP (e.g., ecosystem integrity principle, integration principle, public trust principle, transparency, precautionary, polluter…	Ehler & Douvere (2009)
172	strategic	MSP step-by-step	Time frame	It is essential to define a time frame for your MSP initiative. The time frame consists of two parges 1) a base year or base period to be used to provide a common or standard basis for identifying "current" conditions and 2) target year or target period that defines the period you are planning for and allows you to identify "future" conditions	Ehler & Douvere (2009)
173	strategic	MSP step-by-step	Goals	A goal is a statement of general direction or intent, is a high-level statement of the desired outcome. Goals are broad, general intentions, intangible, abstract, and can't be measured (e.g., protect ecologically valuable areas, ensure sustainability, ensure economic return to public, restore degraded areas)	Ehler & Douvere (2009)
174	strategic	MSP step-by-step	SMART objectives	An objective is a statement of desired outcomes or observable behavioural changes that represent the achievement of a goal. Objectives should be specific, measurable, achievable, relevant, time-bound (see Table 5 in this document). Examples include implementing a representative system of MPAs, reduce the time required to make decisions by 50%, protect 90% of essential habitat for diving birds by …	Ehler & Douvere (2009)
175	strategic	MSP step-by-step	Risks & contingency plans	Risks of what could go wrong during the planning process should be identified; what could delay or undermine key steps and tasks in the MSP process? What is the critical path among steps? What contingency measures might be available to address identified risks?	Ehler & Douvere (2009)
176	participation	MSP step-by-step	Participation plan	A plan indicating who, when and how to involve stakeholders throughout the marine spatial planning process, defining what type of stakeholder participation will be most suitable for a successful result.	Ehler & Douvere (2009)
177	participation	MSP step-by-step	Stakeholder analysis	Stakeholder analysis can assist in identifying who is likely to be supportive or potentially hostile to MSP. It can provide insight in the interrelationships, currently and potenail future interests and expectations of certain stakeholders and examine the question of how and to what extent they represent vairous segments of society.	Ehler & Douvere (2009)
178	participation	MSP step-by-step	Balanced participation	A final group of stakeholders that is well balanced (namely one that reflects the social/cultural, economic, and ecological interests in the management area and that you address the issue of entitlement to participate.	Ehler & Douvere (2009)
179	participation	MSP step-by-step	Stakeholder empowerment	Empowerment relates to building the means, skills, or knowledge to participate and represent their stake in MSP. Empowerment will be most effective when efforts start early on and continue throughout MSP. Possible ways to empower stakeholders include distributing information to raise awareness of the possibility of participating, workshops for local communities to support understanding of MSP and…	Ehler & Douvere (2009)
180	participation	MSP step-by-step	Participation throughout MSP stages	The most important steps when stakeholder participation should be included include the pre-planning and planning for MSP phases (setting goals and objectives; expectations, opportunities adn conflicts), MSP plan development (analysis and selection of the plan alternatives), MSP plan implementation, monitoring and evaluation	Ehler & Douvere (2009)
181	participation	MSP step-by-step	Participant verification	Participants should have an opportunity to review and vertify the outcomes of their participation.	Ehler & Douvere (2009)
182	participation	MSP step-by-step	Horizontal interaction	Includes dialogue, concertation, and negotiation. Dialogue is intended to create a sense of proximity and mutual understanding about the problems and solutions for a particular MSP area. Concertation is to develop a common position among a group of stakeholders that can be presented or defended before the authorities responsible for MSP. Negotation occurs when both stakeholders and authorities re…	Ehler & Douvere (2009)
183	participation	MSP step-by-step	Vertical interaction	Includes communication, information, and consultation. Communication occurs when MSP authorities want to convey a message to a target audience and obtain approval for what their message asserts, suggests, and describe; there is no active involvement of stakeholders. Information occurs when authorities was to keep an audience informed of intentions, decisions, and attempts to provide a basis of un…	Ehler & Douvere (2009)
184	participation	MSP step-by-step	Multiple participation avenues	It might be beneficial to stimulate horizontal types of participation, at the same time information sessions can be put in place to allow stakeholders to obtain the best available information upon which to base their opinions and visions.	Ehler & Douvere (2009)
185	participation	MSP step-by-step	Effective participation	Being sensitive to the differences and different languages between stakeholders; be clear about what types of stakeholder involvement is envisioned and what outputs are to be achieved; professional facilitators who are unbiased can guide participation; use the visualizing power of MSP to show ideas, measures, or decisions, rather than narrative; make it clear from the beginning who will make the …	Ehler & Douvere (2009)
186	place-based	MSP step-by-step	Inventory of maps	Establish an inventory of maps of important biological and ecological areas, and of current human activities (and pressures)	Ehler & Douvere (2009)	ecosystem-based
187	place-based	MSP step-by-step	Conflicts & compatibilities	An assessment of possible conflicts and compatibilities among existing human uses AND existing human uses and the environment. Time is also an important factor, a potential spatial conflict may not arise if two uses occur in different time periods.	Ehler & Douvere (2009)	strategic; participatory; integrated
188	place-based	MSP step-by-step	Inventory	An inventory gathers information on the current status of the coastal and marine environment, including a wide range of baseline information and obvious trends and developments in order to be able to assess spatial pressures at a later stage of the planning process.	Ehler & Douvere (2009)	strategic; ecosystem-based; evidence-based
189	place-based	MSP step-by-step	Spatial information	At least three general categories of spatial information are relevant: biological and ecological distributions including areas of known importance for a particular species or biological community; spatial information about human activities; and oceanographic and other physical environmental features.	Ehler & Douvere (2009)	ecosystem-based
190	place-based	MSP step-by-step	Data	Data can be collected from many sources, including scientific literature, expert scientific opion or advice, government sources, local knowledge, and direct field measurement.	Ehler & Douvere (2009)	evidence-based
191	ecosystem-based	MSP step-by-step	Ecologically or biologically significant areas	An important task is the identification and mapping of EBSAs, areas with higher potential for, or more lasting consequences of, harm at that location and the greater potential for long-term benefits obtained by effective management. EBSA criteria can include uniqueness or rarity, special importance for life history stages of species, improtance for threatened/endangered/declining species and/or h…	Ehler & Douvere (2009)	place-based
192	ecosystem-based	MSP step-by-step	Bioregional or biological value mapping	A bioregional plan provides strategic guidance for decision-makers and marine users by describing the region's conservation values, including mapping sites of important for protected species and communities and ecological processes; identifying regional priorities for action based on assessment of threats to conservation values; and developing strategic guidance for decision-makers. Biological va…	Ehler & Douvere (2009)	place-based
193	place-based	MSP step-by-step	Mapping human activities	It is important to compile information and map the spatial and temporal distribution and density of important human activities in the marine managemnet area (e.g., fishing, transportation, energy, sand and gravel mining, etc.). Human dimensions need to be examed through a similar understanding of processes (e.g., community and territory), connections (e.g., within and across communities, economie…	Ehler & Douvere (2009)
194	strategic	MSP step-by-step	Data management	Documentation and metadata should be standard procedures during spatial data managemnt that describe tabular and spatial data and include projections, scale accuracy, data types, confidence levels, sources and contacts.	Ehler & Douvere (2009)	evidence-based
195	place-based	MSP step-by-step	Upstream & downstream effects	MSP should recognize that the management area is typically affected by activities that are upstream (e.g., coastsl runoff) and downstream from the management area (e.g., open ocean). Pressures on resources of the management area may be greater from activities outside the area than from activities inside it.	Ehler & Douvere (2009)	strategic
196	integration	MSP step-by-step	Other sectors	Planning for marine spatial management should consider explicitly the plans and actions of other sectors of the economy in terms of the spatial and temporal pattern of proposed development and capital investments.	Ehler & Douvere (2009)
197	integration	MSP step-by-step	Common framework	A common framework and timeframe across sectors should be considered for making economic and demographic projections, developing scenarios, and using similar analytical techniques for analyzing costs and effectiveness of different management strategies.	Ehler & Douvere (2009)
198	adaptation	MSP step-by-step	Generating information	MSP must be organized to generate information at various points in time. Therefore, there must be a continuous activiity of planning to generate information for the development of management strategies that respond to changing conditions.	Ehler & Douvere (2009)
199	strategic	MSP step-by-step	Future conditions	A spatial sea use scenario provides a vision that projects tha future uses of marine space based on a core set of goals, objectives, and assumptions about the future. This involves projecting current trends in the spatial and temporal needs of existing uses; estimating spatial and temporal requirements for new demands; identifying possible alternative future scenarios for the planning area; selec…	Ehler & Douvere (2009)
200	strategic	MSP step-by-step	Alternative scenarios	Developing alternative spatial sea use scenarios is a crucial step in MSP because it sets the stage for choosing the direction you want your area to develop during the selected time frame. Several alternatives, each providing a vision of how management could look depending on the importance given to certain goals and objectives, should be developed. A preferred scenario is selected based on crite…	Ehler & Douvere (2009)	place-based
201	strategic	MSP step-by-step	Spatial management plan	A spatial management plan is a comprehensive, strategic document that provides the framework and direction for marine spatial management decisions. It should identify when, where, and how goals and objectives will be met. Preparing and approving the plan includes identifying spatial and temporal management measures; specifying criteria for selection management measures; developing a zoning plan; …	Ehler & Douvere (2009)
202	strategic	MSP step-by-step	Management measures	A very important objective of planning is to expand the range of alternatives considered in formulating management measures, considering more than a few measures. A spatial (and temporal) management measure is a means of producing desired goods and services from a management area. It specifies how, where, and when human activities should occur. Other types of management measures control inputs, p…	Ehler & Douvere (2009)
203	strategic	MSP step-by-step	Incentives	Incentives are the positive and negative means to induce action to implement management measures, including economic and non-economic incentives (regulatory, technical assistance, public education and information, and enforcement sanctions)	Ehler & Douvere (2009)
204	integration	MSP step-by-step	Institutional arrangements	Crucial with respect to institutional arrangements include the designation of what institution(s) does which tasks of spatial management and how the institution(s) carrying out the tasks are integrated. This relates to both integration of institutions in the management area, but also to agencies in the areas upstream, e.g., coastal watersheds.	Ehler & Douvere (2009)
205	strategic	MSP step-by-step	Institutional arrangements	An institutional arrangement specieis what institutions have the authority to implement selected incentives to implement specified management measures. It allocates responsibilities for the relevant tasks of MSP to public agencies, and in some cases between public agenices and private entities.	Ehler & Douvere (2009)
206	strategic	MSP step-by-step	Strategic environmental assessment	SEA may be used to evaluate the spatial management plan prior to approval, describing and evaluating any substantial impacts on the marine environment that are likely to be caused by the implementation of the marine spatial plan. Measures which prevent, reduce, or compensate as best as possible for substantial impacts on the marine environment are also described here. May also include an assessme…	Ehler & Douvere (2009)
207	strategic	MSP step-by-step	Approval	The spatial management plan is adopted through a formal process, including its boundaries, institutional arrangement, new staffing or organization changes, allocation of funds, goals, objectives, rules, and spatial management measures (including zoning plans and regulations as appropriate).	Ehler & Douvere (2009)
208	strategic	MSP step-by-step	Implementation & enforcement	Clear identification of actions required to implement, ensure compliance with, and enforce the spatial management plan.	Ehler & Douvere (2009)
209	strategic	MSP step-by-step	Compliance	Compliance with MSP requirements should be clear and understandable, define which sources or activities are subject to requirements, define exceptions or variances, clearly address how compliance is to be determined by specifying procedures, clearly state deadlines for compliance, be flexible enough to be constructively adapted through individual permits, licences or variances to different regula…	Ehler & Douvere (2009)
210	strategic	MSP step-by-step	Promoting compliance	Voluntary compliance can be promoted by educating the public and other stakeholders about plans, rules, and regulations; developing codes of conduct; informing on the feasibility of different spatial management strategies; self-regulation; and installing physical markers.	Ehler & Douvere (2009)
211	strategic	MSP step-by-step	Enforcement	Enforcement to achieve complainces with regulations to correct or half situations that endanger the public or the environment, including inspections to determine compliance/detect violations; negotiations to develop mutually agreeable schedules and approaches for achieving compliance; legal action to compel compliance and to improse consequence for violations. Enforcement can involve NGOs and cer…	Ehler & Douvere (2009)
212	strategic	MSP step-by-step	Monitoring system	A monitoring system designed to measure indicators of the performance of the marine spatial management mesures. Monitoring is a continuous activity that uses the systematic collection of data to provide managers and stakeholders with indications of the extent of progress toward the achivement of goals and objectives. Implementing a monitoring system means that each outcome will require an indicat…	Ehler & Douvere (2009)
213	strategic	MSP step-by-step	Monitoring program	A sound monitoring program depends on: the objectives being clearly articulated in terms that post meaningful and measurable questions; data must be gathered, managed, analyzed, synthesized, and interpreted; adequate resourcing for data ollection, analysis, and evalution over the long term; sufficiently flexible to allow for modification where necessary; provisions made to ensure monitoring infor…	Ehler & Douvere (2009)
214	strategic	MSP step-by-step	Indicators	Indicators to monitor MSP performance are identified. Indicators function to simplify, quantify, and communicate and shoud be readily measurable, cost-effective, concrete, interpretable, grounded in theory, sensitive, responsive, and specific (Table 10 in document).	Ehler & Douvere (2009)	adaptation
215	strategic	MSP step-by-step	Baselines	Establishing baseline data on indicators is critical in determining current conditions and measuring future performance.	Ehler & Douvere (2009)	adaptation
216	adaptation	MSP step-by-step	Evaluation	Evaluation is a management activity that asses achievement against some predetermined critera, usually a set of standards or management objectives. Evaluation should be undertaken periodically during the lifetime of a program, and the findings and recommendations of evaluation should be regularly reported and presented in a manner that is understandable and usable. Evaluations should be open, tra…	Ehler & Douvere (2009)	strategic
217	adaptation	MSP step-by-step	Redesigning MSP	Recondisering and redesigning the MSP program must address what has been accomplished and learned and how the context of MSP has changed. Management can be changed by modifying MSP goals and objectives; modifying desired MSP outcomes; and modifying MSP managemnt measures (e.g., using alternative combinations of management measures, incentives, and institutional arrangements)	Ehler & Douvere (2009)
218	strategic	MSP step-by-step	Long-term commitment	MSP requires a long-term commitment to data collection, management, and analysis. Ideally, monitoring and research should be supported by long-term funding as part of the core management of the marine management area.	Ehler & Douvere (2009)

## Sheet: 3-Preliminary Features
Num	MSP principle	Preliminary feature	Intention	Source(s)	Preliminary requirements
1	Ecosystem-based	Habitat	To maintain or restore the quantity, quality, and diversity of habitats, including habitat important for ecological processes and life history stages.	Foley et al (2010); Ehler (2014)	Management measures identified to reduce threats and impacts to habitat within the planning area.
					Policies (new or existing) identified to reduce threats and impacts to habitat within the planning area.
					Management measures identified to protect or restore habitats of ecologically valuable species, such as keystone species, top predators, basal prey.
					Management measures or other initiatives identified to restore degraded ecosystems.
					Efforts made to identify and address drivers of habitat alteration and loss.
					Habitat diversity, including the number of types of habitat, habitat heterogeneity, spatial arrangement, and relationships between habitats, is prioritized.
2	Ecosystem-based	Adjacent ecosystems	To recognize, maintain, and improve ecological connections between ecosystems within the planning area and connections to the wider land-sea environments.	UNEP (2011); CBD (2007); Leslie & McLeod (2007); Ehler (2014)	Considers geomorphology, biogeography, and oceanography affecting and affected by management in the planning area.
					Efforts made to connect environmental policy and/or management across the land, air, and sea.
					Management measures identified to maintain or improve air quality, such as reducing average annual atmospheric deposition of nitrogen, limit emissions of nitrogen and sulfur compounds, limit emissions of carbon dioxide, capture carbon dioxide at large stationary sources.
					Management measures identified to maintain or improve water quality, such at applying best environmental practice and technology to reduce land-based discharge and runoff.
3	Ecosystem-based	Biodiversity	To maintain or restore native biological diversity at all levels, including genes, species, communities, and biotopes and landscapes at appropriate scales.	Borgstrom et al. (2015); Foley et al. (2010); Ehler (2014)	Management measures identified to maintain native species diversity, distribution, abundance, health, and functional redundancy.
					Management measures identified to maintain or improve primary production and reproduction within populations.
					Policies and/or management measures identified to maintain biodiversity and resilience within the ecosystem.
					Management measures identified to ensure no further loss of diversity of genes, species, and communities at ecologically relevant scales.
					Management measures and/or strategies are identified for reducing introduction and preventing establishment of alien and invasive species and genotypes.
4	Ecosystem-based	Species at risk	To protect, maintain, or restore populations of threatened or endangered species.	Ehler (2014)	Policies and/or management measures identified to protect important areas for threatened or endangered species from direct or indirect threats, such as critical habitat for calving and nursing.
5	Ecosystem-based	Protection	To represent and protect resident ecosystems, communities, habitats, species, and gene pools in MSP.	Foley et al. (2010); Ehler (2014)	Policies and/or management measures identified to maintain or restore key species and their habitat, including populations of foundational species, prey, and top predators.
					Policies and/or management measures identified to protect rare or endemic species from direct or indirect threats.
					Policies and/or management measures identified to protect ecological processes essential to habitat.
6	Ecosystem-based	Minimize threats	To eliminate or minimize unnatural threats and threats to ecosystems from human impacts within and outside the marine area.	Ehler (2014); Borgstrom et al. (2015); UNEP (2011); CBD (2007)	Strategies identified to spread risk from unmanageable threats and disturbances across the marine area.
					Human activities and their interaction with ecological structures and processes are identified and described.
					Cumulative impacts, the total effect of human activities to ecosystems and their services, accruing from overlapping uses and impacts over time, are identified and addressed through policy and/or management measures.
					Policies (new or existing) identified or in place to ensure that ecosystems are managed within the limit of their function, and those limits are defined.
7	Ecosystem-based	Fisheries	To eliminate or minimze fisheries-related threats to ecosystems.	Ehler (2014)	Management measures identified to eliminate or reduce by-catch.
					Management measures identified to rebuild overfished stocks, such as vessel buy-back programs (i.e., reduce number of vessels).
					Policies (new or existing) identified or in place to ensure all fish are safe for consumption.
					Management measures identified to protect spawning and nursing habitats of commercial species.
8	Ecosystem-based	Data & information	To ensure MSP is evidence-based using the best available science and data and different types of knowledge.	Ehler (2014); Ehler & Douvere (2009); CBD (2007)	Ecologically and biologically significant areas with higher potential for, or more lasting consequences of, harm and greater potential for long-term benefits from effective management are identified, documented, and mapped (see Ehler 2014 for example critera) OR bioregional or biological value of marine area is described, identifying sites or importance for protected species, communities, ecologi…
					Natural and social science information base is established at the onset of MSP.
					Data and information on external pressures to the marine area are identified and documented.
					MSP considers all forms of relevant information, scientific, Indigenous, local knowledge,and knowledge innovations and practices.
					Science Advisory Body/Committee is established, comprised of a scientific team that advises the planning team in developing objectives, actions, indicators, monitoring, and evaluation of MSP using the best scientific information.
					Procedures exist or will exist to ensure standardized practices for data management, including documentation and metadata practices. Projections, scale, accuracy, data types, confidence levels, sources, and contacts may be recorded through these procedures.
9	Ecosystem-based	Ecosystem function	To ensure the ecological structure and function of the marine area is maintained or restored.	CBD (2007); Borgstrom et al. (2015); Foley et al. (2010); Ehler (2014)	Management measures identified to conserve the structure and function of ecosystems, where maintaining ecosystem services is prioritized.
					Abiotic, physical, chemical interactions within and between ecosystems are considered in the marine spatial management plan.
					Policies and/or management measures identified to recognize, maintain, or restore interactions between biotic and abiotic ecosystem components.
					Policies and/or management measures identified to maintain or restore ecological processes crucial to system function, such as disturbance regimes.
					Policies and/or management measures identified to maintain trophic interactions, the complexity of the food web, or key predator/prey interactions.
					Policies and/or management measures in place to maintain ecosystem connectivity, including species and population persistence, meta-population and community dynamics, and dispersal mechanisms within and adjacent to the marine area.
10	Ecosystem-based	Scale	To ensure ecologically appropriate spatial and temporal scales are employed by MSP.	CBD (2007); Leslie & McLeod (2007); Borgstrom et al. (2015)	Recognition and consideration of scale of interactions between social (human use of coastal and marine resources) and biogeophysical components across the marine area.
					Spatial and temporal scale appropriate to consider effects of MSP decisions on adjacent and other ecosystems.
					Recognition of varying ecological temporal scales and ecosystem lag effective in long-term MSP objectives and goals.
11	Ecosystem-based	Multiple objectives	To ensure the goal of MSP is ecosystem-based, securing the long-term delivery of multiple ecosystem services, balancing the conservation and sustainable use of biodiversity.	UNEP (2011); CBD (2007); Leslie & McLeod (2007); Ehler (2014)	Policies and/or management measures identified to manage ecosystems for intrinsic value and tangible or intangible benefits to humans, fairly and equitably.
					Linkages between the marine ecosystem and human communities depending on them are identified and considered in MSP.
					Management measures identified to protect cultural features or historical sites/monuments linked to marine resources.
					Multiple and diverse management measures are identified, from no-take protected areas to human-made ecosystems, and used depending on identified management needs and MSP objectives.	Place-based/spatial management plan
					Ecosystem services within the marine area identified an used to inform management priorities, including density of services, highest value services, and most important services to MSP objectives.
12	Ecosystem-based	Economic context	To reduce market distortions that adversely affect biodiversity.	CBD (2007)	Policies and/or processes and procedures identified or in place to align incentives that promote conservation and sustainable use of marine biodiversity.
					Policies and/or processes and procedures identified or in place to internalize costs and benefits associated with ecosystem servies.
13	Integrated	Legal and policy framework	To ensure an appopriate legislative and policy framework that facilitates integration in a "whole of governance" approach.	Stephenson et al. (2019)	Coordination among relevant management agencies, regulatory autorities, and sectors/activities through intersectoral policy coherence including policies, laws, and, where applicable, internationla agreements.
14	Integrated	Balancing demands	To ensure demands for development and marine protection are balanced within the planning area.	Ehler & Douvere (2009); Ehler (2014); Stephenson et al. (2019)	Mechanisms identified or in place to foster economic diversification in marine sectors, including land-based activities dependent on marine environment, non-living resource exploitation, non-consumptive uses.
					Mechanisms identified or in place for evaluating trade-offs among ecological, social, cultural, and economic objectives and activities at multiple temporal, spatial, and governance scales.
					Mechanisms identified or in place for considering cumulative impacts of multiple activities against common MSP objectives.
					Mechanisms identified or in place for reducing conflict between marine users, commercial and recreational users, new and existing users.
					Mechanisms identified or in place for ensuring existing marine jobs are not displaced, or are compensated for displacement, through space allocation decisions.
15	Integrated	Multi-sector integration	To ensure the marine spatial management plan incorporates all important marine and coastal uses within and affecting the planning area.	Ehler (2014); Ehler & Douvere (2009); Asif et al. (2011)	Considering of or mechanisms identified or in place to enable plan integration with adjacent coastal zone or shoreline management plans.
					Explicit consideration of the plans and actions of temporal and spatial patterns of other sectors and related capital investments.
					An integrated management plan is exists (pre- or post- implementation) that identifies many management actions applied to important sectors. These can include input actions, process actions, output actions, spatial and temporal actions.
					Expectation for integration for all users/sectors/stakeholders within the planning area is communicated.
16	Integrated	Common framework	To ensure MSP is guided by a shared set of goals and objectives under a common framework.	Ehler & Douvere (2009); Stephenson et al. (2019); Kidd et al. (2013)	A common framework and timeframe is or will be developed across sectors to be used for making economic and demographic projections, developing scenarios, and analyzing management costs and effectiveness.
					Explicit recognition of need for integration among key stakeholders, possibly supported by top-down instruments like legal reform or changing the poltical order through legal agreements.
					A common, comprehensive suite of specific objectives across sectors and activities is present, including operational aspects of objectives.
					A shared vision is or will be developed across sectors that clarifies how integration relates to existing management and how integration addresses deficiences or gaps in management.
17	Integrated	Institutional coordination	To ensure institutional capacity and arrangements are exist and are coordinated to enable integration.	Ehler (2014); Ehler & Douvere (2009); Stephenson et al. (2019); Asif et al. (2011); Kidd et al. (2013)	Administrative functions are defined, assigned, and coordinating mechiansms are defined for MSP. Administration duties are shared to create collaborative advantage, possibly through short-term and task-focused or long-term collaborative relationships.
					Procedures exist or will exist to consider the impacts of sectoral plans, programs, projects, and policies affecting the planning area.
					Clear designations are made for institutional arrangements: which institutions do what tasks and how institutions carrying out tasks are integrated, including both institutions within and upstream of the planning area.
					Institutions have made or will make clear commitments across agencies and groups for implementation and compliance with integrated management plans.
					Institutional leadership is identified who can support additional steps for integration and engagement.
					A manual, plan, or policy exists, including procedures and processes, criteria, norms, and evaluation mechanism, for integration.
18	Integrated	Implementation	To ensure integrated management plans and initiatives can be actively and formally adopted and implemented.	Ehler (2014); Stephenson et al. (2019)	Resources are identified and/or available to support capacity, leadership, and tools for integration, reflecting increases costs (time, money, skills) stemming from increased levels of engagement and communication required for integration.
					Actions identified for adopting and implementing an integrated management plan.
19	Integrated	Multi-level integration	To ensure MSP is integrated at all organizational levels, vertically and horizontally.	Asif et al. (2011); Kidd et al. (2013)	Actions and procedures identified or implemented to ensure vertical integration through levels of government and MSP authority. Elements of organizational strategy cascade down to all levels and create fit among objectives, targets, and processes.
					Actions and procedures identified or implemented to ensure horizontal integration across processes, chains, departments, positions, structures, and competencies.
					Actions, procedures, or policies identified or implemented to support whole enterprise (meta) management, in addition to management of individual sub-systems (sectors).
					Actions and procedures identified or implemented to integrate existing management systems to give structures and routines for MSP.
					Mechanisms identified or in place to support knowledge integration, including explicit knowledge (manuals, procedures, databases) with tacit knowledge (experiences and skills).
					Mechanisms and instructions identified or in place to ensure work actiities are integrated at the operational level.
					Mechanisms identified ir in place to create combined organization, changing institutional order through new joint research initiatives, joint planning teams, or other formal arrangements, possibly transational.
20	Participation	Conflict resolution	To ensure conflicts are resolved in a transparent and equitable manner that satisfies stakeholders.	Ehler (2014)	Mechanisms are identified or in place, available to MSP practitioners and stakeholders, to anticipate, resolve, or mitigate conflicts of the use of marine areas and/or resources.
21	Participation	Stakeholder empowerment	To ensure stakeholds have the means, skills, and knowledge to participate in MSP under a shared purpose among stakeholders.	Ehler & Douvere (2009); Ehler (2014); Morf et al. (2019); Stephenson et al. (2019); Kidd et al. (2013)	Mechanisms and opportunities are identified or available to stakeholders to build skills and knowledge to represent their stake in MSP. Learning and interaction opportunities available across sectors/levels by individuals, groups, organizations, and/or societies using zero-, double-, or triple-loop learning.
					Mechanisms, policies, or procedures exist to promote trust among stakeholders and in the quality of the MSP process. May include openness, transparency, legitimacy, and group interaction.
					A shared sense of purpose and values are identified, underpinned by trust and respect, for stakeholder investment.
					A shared rules system and common set of procedurse or protocols are established for participation and the MSP process. May include rules are data collection and exchange, common environmental assessemnt approaches, etc.
					This may involve decentralizing management to the lowest appropriate level and/or enabling participation in governance. (moved from balanced participation).
22	Participation	Multiple avenues	To ensure stakeholders have access to multiple avenues for participation, including vertical and horizontal participation, simunltaneously.	Ehler & Douvere (2009); Twomney et al. (2019)	Opportunities for vertical interactions, such as communications, information, and consultation, from authorities to stakeholders are identified or exist. May include information sharing, awareness raising of MSP outside of government within industry and civil society or consultation on potential decisions and alternatives, with or without opportunity for receiving feedback (one-way, top-down). Of…
					Opportunities for horizontal interactions, such as dialogue, concertation, and negotation, are identified or exist (definitions in sheet 2).
23	Participation	Balanced participation	To ensure a final group of stakeholders is balanced, representing diverse interests, with equal powers in advising and decision-making in MSP.	Ehler & Douvere (2009); CBD (2007); Stephenson et al. (2019); Morf et al. (2019)	Mechanisms exists to ensure all relevant sectors of society and science at local, national, regional, and internationals levels. Entitlement to participate is clearly defined. May include stakeholder analysis to determine likely supportres and antagonists, interrelationships between current and potential future interests, and expectations.
					Mechanisms or procedures identified or exist to ensure key sectors are represented and have equal powers in decision-making, advisory status, and similar matters when developing MSP. Procedural safeguard exist to offset imbalances of power.
					The degree of power sharing between MSP authorities and MSP participants is clearly defined and, where applicable, able to evolve over time. May include decentralizing management to the lowest appropraite level to ensure management is "close" to the ecosystem to increase responsibility, accountability, and local knowledge.
					Mechanisms identified or exist to enable participation in governance, including those with authority to support and accomplish the marine spatial management plan.
24	Participation	Engagement	To ensure stakeholders are effectively engaged and satisfied with the participation process.	Ehler (2014); Leslie & McLeod (2007); Ehler & Douvere (2009)	Mechanisms exist to evaluate participate to ensure stakeholders are satisfied with the process and can endorse and advocate for the MSP goals and objectives.
					Mechanisms and procedures exist to ensure engagement os meaningful and at the community level (or appropriate level) to ensure credible, enforceable, and realistic management actions.
					Opportunities and procedures identified or exist for participants to review and verify the outcomes of participation.
25	Participation	Communications	To ensure MSP process is properly communicated to participants.	Ehler (2014); Ehler & Douvere (2009)	Procedures exist to ensure timely reporting and frequent contact with participants.
					Procedures exist to ensure communications are targeted to users, in a variety of formats, with clear and simple content. Mechanisms exist to ensure communications are sensitive to different languages and differences among stakeholders. May include the use of visual cues rather than narrative.
					Procedures exist to communicate the types of involvement in MSP and the expected outputs.
					Procedures exist to communicate any changes made under adaptation phase to the spatial management plan to decision-makers, planners, and stakeholders.
					Procedures exist to communicate evaluation activities to stakeholders, keeping participants informed of evaluation progress and communicating interim findings.
					A communication plan exists or will exists as an output of evaluation that describes ow finding will be presented to stakeholders and decision-makers. This plan will guide the communication process, identifying who will do the communicating, lead development of the communication plan, and how the uadience will use findings. The plan identifies resources available for communication.
26	Participation	Participation plan	To ensure participation has been carefully planned prior to initiating MSP to ensure efficacy.	Ehler & Douvere (2009); Morf et al. (2019); Twomey et al. (2019); Ehler (2014)	A plan indicating who, when, and how to involve stakeholders throughout MSP exists, defining the suitable type of participation. Timing of participation at different MSP stages is defined. Functions and objectives of participation are defined.
					Participation plan is developed for MSP before work begins, may include establishing a stakeholder advisory group at the onset of forming an MSP initaitive who can participate routinely and openly May also include early assignment of a task to this advisory group at the beginning of MSP.
27	Participation	Participation throughout	To ensure that stakeholder participation occurs throughout the MSP process to provide credibility, legitimacy, and efficacy of the marine spatial plan.	Ehler & Douvere (2009); Twomey et al. (2019); Ehler (2014)	Mechanisms exists for stakeholders to partner with government in each aspect of decision-making, including developing alternatives and identifying the preferred solution for MSP.
					Opportunities and procedures identified or exist to ensure stakeholders participate in developing MSO outputs and objectives.
					Regular meetings are defined for stakeholder involvement at each stage of MSP.
28	Place-based	Conflicts & compatibilities	To ensure conflicts and compatibilities among human uses are analyzed and considered to inform the marine spatial plan.	Ehler & Douvere (2009); Ehler (2014); Frazao Santos et al. (2020)	Information on the spatial and temporal distributions and density of human activities is compiled, mapped, and analyzed to inform conflicts and compatibilities among uses.
					Relationships between offshore and onshore communities and economies are considered in MSP.
					Possible conflicts and compatibilities (temporal and spatial) among existing uses, existing uses and the environment, existing and future uses are assessed. May include designating development areas for compatible uses.
					Areas for new investments, future developments, and new infrastructure are identified to increase certainty in planning. This may include a priori allocation of areas to future uses or exclusion to uses in anticipation of future uses or climate change effects.
29	Place-based	Upstream & downstream	To ensure MSP considers human activities and pressures that affect (upstream) and are affected by (downstream) management in the planning area.	Ehler & Douvere (2009)	Explicit recognition and/or mechanisms in place to address upstream (affecting the planning area, likely coastal pressures) and downstream (affected by the planning area, likely open ocean) pressures on resources outcome the planning area.
30	Place-based	Spatial information	To ensure MSP is grounded in place by use of best available spatial data.	Ehler & Douvere (2009)	An inventory of spatial information on the current status of the environment, baseline information, current trends and development is or will be compiled.
					At least three general categories of spatial information are available or will be used in MSP: biological and ecological data, human use data, oceanographic and physical environment data.
					An inventory of maps is or will be developed, identifying important biological and ecological areas and areas of current human activities and related pressures.
					Spatial data is derived from many sources, including scientific literature, expert opinion or advice, government source,s local knowledge, direct field measurements.
31	Place-based	Boundaries	To ensure boundaries for the planning area are clearly defined prior to initiating MSP.	Ehler (2014); Ehler & Douvere (2009); Morf et al. (2019)	Clear geographical, administrative, analytical, and participation boundaries are defined for the planning area (local, national, transboundary). MSP boundaries do not have to coincide with management boundaries, but may be broader to identify upstream and downstream influences.
					MSP results in a spatial management plan approved and implemented for the full planning area. This may include the territorial sea and/or an EEZ.
32	Adaptation	Monitoring	To ensure information and data is available through monitoring to inform adaptation needs in MSP.	Ehler (2014); Ehler & Douvere (2009); UNEP (2011)	A data collection plan for monitoring exists or will exist, including monitoring for each management action of at least one indicator. The plan defines the monitoring systems, ownership, management, maintenance, and credibility. The plan sets a long-term commitment to data collection and research related to monitoring.
					Procedures exist or will exist to ensure routine monitoring for outputs, outcomes, and impacts of management within the planning area. MSP continues to generate information over time. Procedures use systematic data collection to give indications of the extent of progress toward goals and objectives.
					Adequate investments are made or will be made to acquire feedback through monitoring to understand consequences of policies or management actions in the marine spatial plan.
					A clear time-frame is defined for monitoring and adapting the marine spatial plan over time. The time frame consists of a base year or base period and a target year or target period that allows identifying future conditions.
					Qualitative or quantitative performance indicators are identified that can measure the effects of management actions over time. These should include governance, socio-economic, ecological, and environmental indicators. Indicators function to simplify, quantify, and communicate progress. Indicators should be readily measurable, cost-effective, concrete, interpretable, grounded in theory, sensitive…
					A description of the current state of the system, the baseline, before any new management actions are implemented is available for each indicator.
33	Adaptation	Evaluation	To ensure monitoring data is used to inform evaluations of the marine spatial plan that can support future adaptation as needed.	Ehler (2014); Ehler & Douvere (2009); Stephenson et al. (2019)	A evaluation plan exists or will exist, including analysis and interpretation of monitoring data to inform evaluation report.
					Mechanisms exist to apply monitoring data in an evaluation framework that informs adaptation of management as needed.
					An established process exists or will exist for ongoing review, evaluation, and refinement of the marine spatial plan. Regular evaluation of the marine spatial plan for effectiveness and ability to achieve objectives.
					Procedures exist or will exist for assessing achievement of objectives against pre-determined criteria, usually a set of standards or management objectives.
					Procedures exist to ensure the regular reporting of evaluation findings and recommendations in an understandable and useable way that is open and transparent to all.
34	Adaptation	Modification	To ensure the marine spatial plan can be modified based on information form monitoring and evaluation.	Ehler & Douvere (2009); Ehler (2014); Frazao Santos et al. (2020); CBD (2007); UNEP (2011); Stephenson et al. (2019)	Mechanisms exist or will exist for adapting the marine spatial plan, including modifying management goals, objectives, or management actions.
					Procedures exist to address what has been accomplished and learned, and how the context of MSP has changed.
					Mechanisms exist to identify the need for and possible mitigating actions to cope with long-term change (e.g., climate change) in MSP modification.
					Mechanisms exist to ensure that MSP processes and the marine spatial plan are flexible enough to be capable of modication in response to changing ecosystem and governance conditions. This may include just-in-time planning or dynamic management measures.
35	Adaptation	Uncertainty	To ensure uncertainty related to the ecosystem, environment, and socio-economic context is considered in MSP.	Ehler (2014); Borgstrom et al. (2015); Foley et al. (2010)	Procedures exist to identify missing information and applied research needs that could reduce uncertainties in analysis and decision-making in future iterations of MSP.
					Mechanisms exist or will exist to make decisions with a high degree of uncertainty, especially as it relates to ecosystem uncertainty. May include recognition given to the importance of change and disturbance to resilient ecosystems.
					Mechanisms exist to implement the precautionary approach to overcome uncertainty about ecosystem dynamics and responses to human activities.
36	Adaptation	Resource allocation	To ensure adequate resources are available to or re-allocated to enable adaptation.	Ehler (2014)	Resources are or will be allocated to monitoring procedures to understand consequences of policies or management actions stemming from the marine spatial plan.
					Mechanisms exist or will exist to determine the costs of implementing management actions and to assess lower cost alternatives for adaptation.
					Mechanisms exist or will exist to enable resource reallocation away from ineffective management actions to alternatives.
37	Adaptation	Climate change	To ensure mechanisms exist for incorporating climate change in MSP.	Frazao Santos et al. (2020)	MSP and/or its related policies and plans recognize climate change as a threat/challenge. This may include recognizing climate mitigation or contributing to climate resilience as an objective of MSP.
					Mechanisms exist or will exist to develop and analyze future use scenarios, including current and new uses. Analyses inform alternative MSP scenarios that include climate change to antiicpate conflicts and opportunities.
					Mechanisms exist or will exist to analyze and model changes in ecosystems, ecosystem services, and human activities over time and space under climate change projections.
					Mechanisms exist or will exist to analyze climate-related risks that support MSP scenarios and alternatives. These may be sectral or integrated analyses.
					Mechanisms exist or will exist to use near real-time data to inform dynamic management measures whose boundaries change in time/space in response to shifts in ocean uses, species, or resources.
38	Strategic	Resources	To ensure a sustained availability of human, technical, and financial resources to develop and implement the marine spatial plan.	Ehler (2014); Ehler & Douvere (2009)	Financing resources are identified or available, possibly through legislation, that can fund MSP in the current and future iterations. Multiple sources of revenues are available, including economic instruments to promote MSP through the private sector.
					Staff with appropriate skills are identified and assigned to MSP tasks. An MSP team with desired skills and expertise is established.
					A financial plan exists or will exist that estimates the costs of MSP activities, including the cost of planning and implemenation, and identifies alternative means to obtain financing.
					Resources are or will be available for the long-term needs of MSP, including monitoring and evaluation.
39	Strategic	Work plan	To ensure MSP is guided by a work plan that identifies goals, specific objectives, and how these will be achieved.	Ehler (2014); Ehler & Douvere (2009)	A clear work plan exists or will exists that identifies key work products and resources required to complete the outputs on time. This plan specifies what work is to be done by wom, when, at what costs, and how parts relate to one another.
					A deadline for completion of the work plan and adopting the final marine spatial plan is or will be established.
					A timeframe for initiating, completing, and revision MSP is defined before starting MSP. The time horizon for future iterations of plans are also defined (i.e., the time horizon of the plan).
					Risks of what could go wrong during planning are identified in the work plan, including identified of critical paths among MSP steps and contingency measures in the event of risk events.
40	Strategic	Goals & objectives	To ensure MSP is guided by a shared set of goals, principles, and objectives.	Ehler (2014); Ehler & Douvere (2009)	Clear, measurable objectives are specified at the beginning of the MSP process that are supported by decision-makers and stakeholders. Objectives are specific, measurable, achievable, relevant, and time-bound (SMART).
					Goals are established at the onset of planning, a clear statement of the general direction or intent, high-level statement of desired outcomes. This may include identified of a preliminary list of specific problems to be solved through MSP.
					A set of principles are or will be established to guide development of the plan. Principles define the nature of the process and reflect the desired results. Principles should be enforceable, giving decision-makers defensible means of making difficult decisions.
					Interirm targets for specific objectives are identified.
41	Strategic	Spatial management plan	To ensure MSP produces a comprehensive and strategic document that identifies when, where, and how goals and objectives of MSP will be met.	Ehler & Douvere (2009); Ehler (2014)	A final marine spatial management plan is adopted through a formal process. This plan includes boundaries, institutional arrangements, new staffing or organizational changes, allocation of funds, goals, objectives, rules and management measures.
					A range of alternative management measures are considered and/or applied by MSP, including more than a few measures. Measures specify how, where, and when human activities should occur. Other measures may control inputs, processes, or output.
					The spatial management plan includes or will include the development of alternative scenarios that provide a vision of how management could look depending on the relative importance of goals and objectives. A preferred scenario is selected from these are described in the management plan.
					Forecasts of human activities are documented and mapped and used to inform alternative management actions that may be used to achieve preferred scenario. Forecasts project the future uses of marine space based on a core set of goals, objectives, and assumptions.
					Positive and negative means to induce action to implement management measures specified by the marine spatial management plan are specified including economic and non-economic incentives/disincentives.
					Strategic environmental assessment may be used to evaluate the spatial management plan prior to approval, describing and evaluating any substantial impacts likely to be caused by implementing the plan. This may include cumulative effects.
					MSP is mainstreamed into sustainable development and broader strategies related to ocean sustainability to be strategic. This may include mainstreaming MSP into sustainable development via the development and application of technology that can support and enable MSP.
42	Strategic	Authority & leadership	To ensure clear authorities are established to lead MSP and the implementation of the marine spatial plan.	Ehler & Douvere (2009); Ehler (2014)	Institutional arrangements are specified, establishing the lead agency, MSP coordinating body, and MSP team. Arrangements specified the institutions with the authority to implement selected incentives and specified management measures. Roles of other institutions are clearly identified.
					Clear authority to conduct MSP is established before the process, using existing or new legislation, executive agreements or orders. This may include a legal framework to support MSP with designated legal authority to deliver and enact the plan.
					Political champions are identified who will advocate for MSP, etsablishing political will to support authority and fit for purpose of MSP to solving problems.
43	Strategic	Compliance & enforcement	To ensure clear authority and measures for enforcing the marine spatial plan and achieving high compliance.	Ehler & Douvere (2009); Ehler (2014)	Compliance is clearly defined, including definitions of which sources or activities are subject to requirements of the marine spatial plan. The expectations, specific procedures, and relation of these procedures to compliance are defined. This may include stating deadlines, flexibility, and exceptions to compliance rules.
					Mechanisms exist or will exist to promote voluntary compliance through educating public and stakeholders about plans and rules, codes of conduct, informing on feasibility, self-regulation, and physical markers.
					An enforcement plan exists or will exist that identifies strategies and measures for enforcement, including actions taken for non-compliance. Clear authority for enforcement of management actions is established.

## Sheet: 4-Key Features
Num	Principal	Feature	Intention	Source(s)	Requirements
1	Adaptation	Monitoring	To ensure information and data is available through monitoring to inform adaptation needs in MSP.	Ehler (2014); Ehler & Douvere (2009); UNEP (2011)	A data collection plan for monitoring exists or will exist, including monitoring for each management action of at least one indicator. The plan defines the monitoring systems, ownership, management, maintenance, and credibility. The plan sets a long-term commitment to data collection and research related to monitoring.
					Procedures exist or will exist to ensure routine monitoring for outputs, outcomes, and impacts of management within the planning area. MSP continues to generate information over time. Procedures use systematic data collection to give indications of the extent of progress toward goals and objectives.
					Adequate investments are made or will be made to acquire feedback through monitoring to understand consequences of policies or management actions in the marine spatial plan.
					A clear time-frame is defined for monitoring and adapting the marine spatial plan over time. The time frame consists of a base year or base period and a target year or target period that allows identifying future conditions.
					Qualitative or quantitative performance indicators are identified that can measure the effects of management actions over time. These should include governance, socio-economic, ecological, and environmental indicators. Indicators function to simplify, quantify, and communicate progress. Indicators should be readily measurable, cost-effective, concrete, interpretable, grounded in theory, sensitive…
					A description of the current state of the system, the baseline, before any new management actions are implemented is available for each indicator.
2	Adaptation	Evaluation	To ensure monitoring data is used to inform evaluations of the marine spatial plan that can support future adaptation as needed.	Ehler (2014); Ehler & Douvere (2009); Stephenson et al. (2019)	A evaluation plan exists or will exist, including analysis and interpretation of monitoring data to inform evaluation report.
					Mechanisms exist to apply monitoring data in an evaluation framework that informs adaptation of management as needed.
					An established process exists or will exist for ongoing review, evaluation, and refinement of the marine spatial plan. Regular evaluation of the marine spatial plan for effectiveness and ability to achieve objectives.
					Procedures exist or will exist for assessing achievement of objectives against pre-determined criteria, usually a set of standards or management objectives.
					Procedures exist to ensure the regular reporting of evaluation findings and recommendations in an understandable and useable way that is open and transparent to all.
3	Adaptation	Modification	To ensure the marine spatial plan can be modified based on information form monitoring and evaluation.	Ehler & Douvere (2009); Ehler (2014); Frazao Santos et al. (2020); CBD (2007); UNEP (2011); Stephenson et al. (2019)	Mechanisms exist or will exist for adapting the marine spatial plan, including modifying management goals, objectives, or management actions.
					Procedures exist to address what has been accomplished and learned, and how the context of MSP has changed.
					Mechanisms exist to identify the need for and possible mitigating actions to cope with long-term change (e.g., climate change) in MSP modification.
					Mechanisms exist to ensure that MSP processes and the marine spatial plan are flexible enough to be capable of modication in response to changing ecosystem and governance conditions. This may include just-in-time planning or dynamic management measures.
4	Adaptation	Uncertainty	To ensure uncertainty related to the ecosystem, environment, and socio-economic context is considered in MSP.	Ehler (2014); Borgstrom et al. (2015); Foley et al. (2010)	Procedures exist to identify missing information and applied research needs that could reduce uncertainties in analysis and decision-making in future iterations of MSP.
					Mechanisms exist or will exist to make decisions with a high degree of uncertainty, especially as it relates to ecosystem uncertainty. May include recognition given to the importance of change and disturbance to resilient ecosystems.
					Mechanisms exist to implement the precautionary approach to overcome uncertainty about ecosystem dynamics and responses to human activities.
5	Adaptation	Resource allocation	To ensure adequate resources are available to or re-allocated to enable adaptation.	Ehler (2014)	Resources are or will be allocated to monitoring procedures to understand consequences of policies or management actions stemming from the marine spatial plan.
					Mechanisms exist or will exist to determine the costs of implementing management actions and to assess lower cost alternatives for adaptation.
					Mechanisms exist or will exist to enable resource reallocation away from ineffective management actions to alternatives.
6	Adaptation	Climate change	To ensure mechanisms exist for incorporating climate change in MSP.	Frazao Santos et al. (2020)	MSP and/or its related policies and plans recognize climate change as a threat/challenge. This may include recognizing climate mitigation or contributing to climate resilience as an objective of MSP.
					Mechanisms exist or will exist to develop and analyze future use scenarios, including current and new uses. Analyses inform alternative MSP scenarios that include climate change to antiicpate conflicts and opportunities.
					Mechanisms exist or will exist to analyze and model changes in ecosystems, ecosystem services, and human activities over time and space under climate change projections.
					Mechanisms exist or will exist to analyze climate-related risks that support MSP scenarios and alternatives. These may be sectral or integrated analyses.
					Mechanisms exist or will exist to use near real-time data to inform dynamic management measures whose boundaries change in time/space in response to shifts in ocean uses, species, or resources.
7	Ecosystem-based	Habitat	To maintain or restore the quantity, quality, and diversity of habitats, including habitat important for ecological processes and life history stages.	Foley et al (2010); Ehler (2014)	Management measures identified to reduce threats and impacts to habitat within the planning area.
					Policies (new or existing) identified to reduce threats and impacts to habitat within the planning area.
					Management measures identified to protect or restore habitats of ecologically valuable species, such as keystone species, top predators, basal prey.
					Management measures or other initiatives identified to restore degraded ecosystems.
					Efforts made to identify and address drivers of habitat alteration and loss.
					Habitat diversity, including the number of types of habitat, habitat heterogeneity, spatial arrangement, and relationships between habitats, is prioritized.
8	Ecosystem-based	Land-sea-air	To recognize, maintain, and improve ecological connections between ecosystems within the planning area and connections to the wider land-sea environments.	UNEP (2011); CBD (2007); Leslie & McLeod (2007); Ehler (2014)	Considers geomorphology, biogeography, and oceanography affecting and affected by management in the planning area.
					Efforts made to connect environmental policy and/or management across the land, air, and sea.
					Management measures identified to maintain or improve air quality, such as reducing average annual atmospheric deposition of nitrogen, limit emissions of nitrogen and sulfur compounds, limit emissions of carbon dioxide, capture carbon dioxide at large stationary sources.
					Management measures identified to maintain or improve water quality, such at applying best environmental practice and technology to reduce land-based discharge and runoff.
9	Ecosystem-based	Biodiversity conservation	To maintain or restore native biological diversity at all levels, including genes, species, communities, and biotopes and landscapes at appropriate scales.	Borgstrom et al. (2015); Foley et al. (2010); Ehler (2014)	Management measures identified to maintain native species diversity, distribution, abundance, health, and functional redundancy.
					Management measures identified to maintain or improve primary production and reproduction within populations.
					Policies and/or management measures identified to maintain biodiversity and resilience within the ecosystem.
					Management measures identified to ensure no further loss of diversity of genes, species, and communities at ecologically relevant scales.
					Management measures and/or strategies are identified for reducing introduction and preventing establishment of alien and invasive species and genotypes.
			To protect, maintain, or restore populations of threatened or endangered species.	Ehler (2014)	Policies and/or management measures identified to protect important areas for threatened or endangered species from direct or indirect threats, such as critical habitat for calving and nursing.
			To represent and protect resident ecosystems, communities, habitats, species, and gene pools in MSP.	Foley et al. (2010); Ehler (2014)	Policies and/or management measures identified to maintain or restore key species and their habitat, including populations of foundational species, prey, and top predators.
					Policies and/or management measures identified to protect rare or endemic species from direct or indirect threats.
					Policies and/or management measures identified to protect ecological processes essential to habitat.
10	Ecosystem-based	Minimize threats	To eliminate or minimize unnatural threats and threats to ecosystems from human impacts within and outside the marine area.	Ehler (2014); Borgstrom et al. (2015); UNEP (2011); CBD (2007)	Strategies identified to spread risk from unmanageable threats and disturbances across the marine area.
					Human activities and their interaction with ecological structures and processes are identified and described.
					Cumulative impacts, the total effect of human activities to ecosystems and their services, accruing from overlapping uses and impacts over time, are identified and addressed through policy and/or management measures.
					Policies (new or existing) identified or in place to ensure that ecosystems are managed within the limit of their function, and those limits are defined.
			To eliminate or minimze fisheries-related threats to ecosystems.	Ehler (2014)	Management measures identified to eliminate or reduce by-catch.
					Management measures identified to rebuild overfished stocks, such as vessel buy-back programs (i.e., reduce number of vessels).
					Policies (new or existing) identified or in place to ensure all fish are safe for consumption.
					Management measures identified to protect spawning and nursing habitats of commercial species.
11	Ecosystem-based	Ecosystem function	To ensure the ecological structure and function of the marine area is maintained or restored.	CBD (2007); Borgstrom et al. (2015); Foley et al. (2010); Ehler (2014)	Management measures identified to conserve the structure and function of ecosystems, where maintaining ecosystem services is prioritized.
					Abiotic, physical, chemical interactions within and between ecosystems are considered in the marine spatial management plan.
					Policies and/or management measures identified to recognize, maintain, or restore interactions between biotic and abiotic ecosystem components.
					Policies and/or management measures identified to maintain or restore ecological processes crucial to system function, such as disturbance regimes.
					Policies and/or management measures identified to maintain trophic interactions, the complexity of the food web, or key predator/prey interactions.
					Policies and/or management measures in place to maintain ecosystem connectivity, including species and population persistence, meta-population and community dynamics, and dispersal mechanisms within and adjacent to the marine area.
12	Ecosystem-based	Multiple objectives	To ensure the goal of MSP is ecosystem-based, securing the long-term delivery of multiple ecosystem services, balancing the conservation and sustainable use of biodiversity.	UNEP (2011); CBD (2007); Leslie & McLeod (2007); Ehler (2014)	Policies and/or management measures identified to manage ecosystems for intrinsic value and tangible or intangible benefits to humans, fairly and equitably.
					Linkages between the marine ecosystem and human communities depending on them are identified and considered in MSP.
					Management measures identified to protect cultural features or historical sites/monuments linked to marine resources.
					Multiple and diverse management measures are identified, from no-take protected areas to human-made ecosystems, and used depending on identified management needs and MSP objectives.	Place-based/spatial management plan
					Ecosystem services within the marine area identified an used to inform management priorities, including density of services, highest value services, and most important services to MSP objectives.
			To reduce market distortions that adversely affect biodiversity.	CBD (2007)	Policies and/or processes and procedures identified or in place to align incentives that promote conservation and sustainable use of marine biodiversity.
					Policies and/or processes and procedures identified or in place to internalize costs and benefits associated with ecosystem servies.
13	Integrated	Balancing demands	To ensure demands for development and marine protection are balanced within the planning area.	Ehler & Douvere (2009); Ehler (2014); Stephenson et al. (2019)	Mechanisms identified or in place to foster economic diversification in marine sectors, including land-based activities dependent on marine environment, non-living resource exploitation, non-consumptive uses.
					Mechanisms identified or in place for evaluating trade-offs among ecological, social, cultural, and economic objectives and activities at multiple temporal, spatial, and governance scales.
					Mechanisms identified or in place for considering cumulative impacts of multiple activities against common MSP objectives.
					Mechanisms identified or in place for reducing conflict between marine users, commercial and recreational users, new and existing users.
					Mechanisms identified or in place for ensuring existing marine jobs are not displaced, or are compensated for displacement, through space allocation decisions.
14	Integrated	Multi-sector integration	To ensure the marine spatial management plan incorporates all important marine and coastal uses within and affecting the planning area.	Ehler (2014); Ehler & Douvere (2009); Asif et al. (2011)	Considering of or mechanisms identified or in place to enable plan integration with adjacent coastal zone or shoreline management plans.
					Explicit consideration of the plans and actions of temporal and spatial patterns of other sectors and related capital investments.
					An integrated management plan is exists (pre- or post- implementation) that identifies many management actions applied to important sectors. These can include input actions, process actions, output actions, spatial and temporal actions.
					Expectation for integration for all users/sectors/stakeholders within the planning area is communicated.
15	Integrated	Common framework	To ensure MSP is guided by a shared set of goals and objectives under a common framework.	Ehler & Douvere (2009); Stephenson et al. (2019); Kidd et al. (2013)	A common framework and timeframe is or will be developed across sectors to be used for making economic and demographic projections, developing scenarios, and analyzing management costs and effectiveness.
					Explicit recognition of need for integration among key stakeholders, possibly supported by top-down instruments like legal reform or changing the poltical order through legal agreements.
					A common, comprehensive suite of specific objectives across sectors and activities is present, including operational aspects of objectives.
					A shared vision is or will be developed across sectors that clarifies how integration relates to existing management and how integration addresses deficiences or gaps in management.
			To ensure an appopriate legislative and policy framework that facilitates integration in a "whole of governance" approach.	Stephenson et al. (2019)	Coordination among relevant management agencies, regulatory autorities, and sectors/activities through intersectoral policy coherence including policies, laws, and, where applicable, internationlal agreements.
16	Integrated	Institutional coordination	To ensure institutional capacity and arrangements are exist and are coordinated to enable integration.	Ehler (2014); Ehler & Douvere (2009); Stephenson et al. (2019); Asif et al. (2011); Kidd et al. (2013)	Administrative functions are defined, assigned, and coordinating mechiansms are defined for MSP. Administration duties are shared to create collaborative advantage, possibly through short-term and task-focused or long-term collaborative relationships.
					Procedures exist or will exist to consider the impacts of sectoral plans, programs, projects, and policies affecting the planning area.
					Clear designations are made for institutional arrangements: which institutions do what tasks and how institutions carrying out tasks are integrated, including both institutions within and upstream of the planning area.
					Institutions have made or will make clear commitments across agencies and groups for implementation and compliance with integrated management plans.
					Institutional leadership is identified who can support additional steps for integration and engagement.
					A manual, plan, or policy exists, including procedures and processes, criteria, norms, and evaluation mechanism, for integration.
17	Integrated	Implementation	To ensure integrated management plans and initiatives can be actively and formally adopted and implemented.	Ehler (2014); Stephenson et al. (2019)	Resources are identified and/or available to support capacity, leadership, and tools for integration, reflecting increases costs (time, money, skills) stemming from increased levels of engagement and communication required for integration.
					Actions identified for adopting and implementing an integrated management plan.
18	Integrated	Multi-level integration	To ensure MSP is integrated at all organizational levels, vertically and horizontally.	Asif et al. (2011); Kidd et al. (2013)	Actions and procedures identified or implemented to ensure vertical integration through levels of government and MSP authority. Elements of organizational strategy cascade down to all levels and create fit among objectives, targets, and processes.
					Actions and procedures identified or implemented to ensure horizontal integration across processes, chains, departments, positions, structures, and competencies.
					Actions, procedures, or policies identified or implemented to support whole enterprise (meta) management, in addition to management of individual sub-systems (sectors).
					Actions and procedures identified or implemented to integrate existing management systems to give structures and routines for MSP.
					Mechanisms identified or in place to support knowledge integration, including explicit knowledge (manuals, procedures, databases) with tacit knowledge (experiences and skills).
					Mechanisms and instructions identified or in place to ensure work actiities are integrated at the operational level.
					Mechanisms identified ir in place to create combined organization, changing institutional order through new joint research initiatives, joint planning teams, or other formal arrangements, possibly transational.
19	Participation	Stakeholder empowerment	To ensure stakeholds have the means, skills, and knowledge to participate in MSP under a shared purpose among stakeholders.	Ehler & Douvere (2009); Ehler (2014); Morf et al. (2019); Stephenson et al. (2019); Kidd et al. (2013)	Mechanisms and opportunities are identified or available to stakeholders to build skills and knowledge to represent their stake in MSP. Learning and interaction opportunities available across sectors/levels by individuals, groups, organizations, and/or societies using zero-, double-, or triple-loop learning.
					Mechanisms, policies, or procedures exist to promote trust among stakeholders and in the quality of the MSP process. May include openness, transparency, legitimacy, and group interaction.
					A shared sense of purpose and values are identified, underpinned by trust and respect, for stakeholder investment.
					A shared rules system and common set of procedurse or protocols are established for participation and the MSP process. May include rules are data collection and exchange, common environmental assessemnt approaches, etc.
					This may involve decentralizing management to the lowest appropriate level and/or enabling participation in governance. (moved from balanced participation).
20	Participation	Multiple avenues	To ensure stakeholders have access to multiple avenues for participation, including vertical and horizontal participation, simunltaneously.	Ehler & Douvere (2009); Twomney et al. (2019)	Opportunities for vertical interactions, such as communications, information, and consultation, from authorities to stakeholders are identified or exist. May include information sharing, awareness raising of MSP outside of government within industry and civil society or consultation on potential decisions and alternatives, with or without opportunity for receiving feedback (one-way, top-down). Of…
					Opportunities for horizontal interactions, such as dialogue, concertation, and negotation, are identified or exist (definitions in sheet 2).
21	Participation	Balanced participation	To ensure a final group of stakeholders is balanced, representing diverse interests, with equal powers in advising and decision-making in MSP.	Ehler & Douvere (2009); CBD (2007); Stephenson et al. (2019); Morf et al. (2019)	Mechanisms exists to ensure all relevant sectors of society and science at local, national, regional, and internationals levels. Entitlement to participate is clearly defined. May include stakeholder analysis to determine likely supportres and antagonists, interrelationships between current and potential future interests, and expectations.
					Mechanisms or procedures identified or exist to ensure key sectors are represented and have equal powers in decision-making, advisory status, and similar matters when developing MSP. Procedural safeguard exist to offset imbalances of power.
					The degree of power sharing between MSP authorities and MSP participants is clearly defined and, where applicable, able to evolve over time. May include decentralizing management to the lowest appropraite level to ensure management is "close" to the ecosystem to increase responsibility, accountability, and local knowledge.
					Mechanisms identified or exist to enable participation in governance, including those with authority to support and accomplish the marine spatial management plan.
			To ensure conflicts are resolved in a transparent and equitable manner that satisfies stakeholders.	Ehler (2014)	Mechanisms are identified or in place, available to MSP practitioners and stakeholders, to anticipate, resolve, or mitigate conflicts of the use of marine areas and/or resources.
22	Participation	Engagement & communication	To ensure stakeholders are effectively engaged and satisfied with the participation process.	Ehler (2014); Leslie & McLeod (2007); Ehler & Douvere (2009)	Mechanisms exist to evaluate participate to ensure stakeholders are satisfied with the process and can endorse and advocate for the MSP goals and objectives.
					Mechanisms and procedures exist to ensure engagement os meaningful and at the community level (or appropriate level) to ensure credible, enforceable, and realistic management actions.
					Opportunities and procedures identified or exist for participants to review and verify the outcomes of participation.
			To ensure MSP process is properly communicated to participants.	Ehler (2014); Ehler & Douvere (2009)	Procedures exist to ensure timely reporting and frequent contact with participants.
					Procedures exist to ensure communications are targeted to users, in a variety of formats, with clear and simple content. Mechanisms exist to ensure communications are sensitive to different languages and differences among stakeholders. May include the use of visual cues rather than narrative.
					Procedures exist to communicate the types of involvement in MSP and the expected outputs.
					Procedures exist to communicate any changes made under adaptation phase to the spatial management plan to decision-makers, planners, and stakeholders.
					Procedures exist to communicate evaluation activities to stakeholders, keeping participants informed of evaluation progress and communicating interim findings.
					A communication plan exists or will exists as an output of evaluation that describes ow finding will be presented to stakeholders and decision-makers. This plan will guide the communication process, identifying who will do the communicating, lead development of the communication plan, and how the uadience will use findings. The plan identifies resources available for communication.
23	Participation	Participation plan	To ensure participation has been carefully planned prior to initiating MSP to ensure efficacy.	Ehler & Douvere (2009); Morf et al. (2019); Twomey et al. (2019); Ehler (2014)	A plan indicating who, when, and how to involve stakeholders throughout MSP exists, defining the suitable type of participation. Timing of participation at different MSP stages is defined. Functions and objectives of participation are defined.
					Participation plan is developed for MSP before work begins, may include establishing a stakeholder advisory group at the onset of forming an MSP initaitive who can participate routinely and openly May also include early assignment of a task to this advisory group at the beginning of MSP.
24	Participation	Participation throughout	To ensure that stakeholder participation occurs throughout the MSP process to provide credibility, legitimacy, and efficacy of the marine spatial plan.	Ehler & Douvere (2009); Twomey et al. (2019); Ehler (2014)	Mechanisms exists for stakeholders to partner with government in each aspect of decision-making, including developing alternatives and identifying the preferred solution for MSP.
					Opportunities and procedures identified or exist to ensure stakeholders participate in developing MSO outputs and objectives.
					Regular meetings are defined for stakeholder involvement at each stage of MSP.
25	Place-based	Conflicts & compatibilities	To ensure conflicts and compatibilities among human uses are analyzed and considered to inform the marine spatial plan.	Ehler & Douvere (2009); Ehler (2014); Frazao Santos et al. (2020)	Information on the spatial and temporal distributions and density of human activities is compiled, mapped, and analyzed to inform conflicts and compatibilities among uses.
					Relationships between offshore and onshore communities and economies are considered in MSP.
					Possible conflicts and compatibilities (temporal and spatial) among existing uses, existing uses and the environment, existing and future uses are assessed. May include designating development areas for compatible uses.
					Areas for new investments, future developments, and new infrastructure are identified to increase certainty in planning. This may include a priori allocation of areas to future uses or exclusion to uses in anticipation of future uses or climate change effects.
26	Place-based	Upstream & downstream	To ensure MSP considers human activities and pressures that affect (upstream) and are affected by (downstream) management in the planning area.	Ehler & Douvere (2009)	Explicit recognition and/or mechanisms in place to address upstream (affecting the planning area, likely coastal pressures) and downstream (affected by the planning area, likely open ocean) pressures on resources outcome the planning area.
27	Place-based	Spatial information	To ensure MSP is grounded in place by use of best available spatial data.	Ehler & Douvere (2009)	An inventory of spatial information on the current status of the environment, baseline information, current trends and development is or will be compiled.
					At least three general categories of spatial information are available or will be used in MSP: biological and ecological data, human use data, oceanographic and physical environment data.
					An inventory of maps is or will be developed, identifying important biological and ecological areas and areas of current human activities and related pressures.
					Spatial data is derived from many sources, including scientific literature, expert opinion or advice, government source,s local knowledge, direct field measurements.
28	Place-based	Boundaries	To ensure boundaries for the planning area are clearly defined prior to initiating MSP.	Ehler (2014); Ehler & Douvere (2009); Morf et al. (2019)	Clear geographical, administrative, analytical, and participation boundaries are defined for the planning area (local, national, transboundary). MSP boundaries do not have to coincide with management boundaries, but may be broader to identify upstream and downstream influences.
					MSP results in a spatial management plan approved and implemented for the full planning area. This may include the territorial sea and/or an EEZ.
29	Place-based	Scale	To ensure ecologically appropriate spatial and temporal scales are employed by MSP.	CBD (2007); Leslie & McLeod (2007); Borgstrom et al. (2015)	Recognition and consideration of scale of interactions between social (human use of coastal and marine resources) and biogeophysical components across the marine area.
					Spatial and temporal scale appropriate to consider effects of MSP decisions on adjacent and other ecosystems.
					Recognition of varying ecological temporal scales and ecosystem lag effective in long-term MSP objectives and goals.
30	Place-based	Spatial management plan	To ensure MSP produces a comprehensive and strategic document that identifies when, where, and how goals and objectives of MSP will be met.	Ehler & Douvere (2009); Ehler (2014)	A final marine spatial management plan is adopted through a formal process. This plan includes boundaries, institutional arrangements, new staffing or organizational changes, allocation of funds, goals, objectives, rules and management measures.
					A range of alternative management measures are considered and/or applied by MSP, including more than a few measures. Measures specify how, where, and when human activities should occur. Other measures may control inputs, processes, or output.
					The spatial management plan includes or will include the development of alternative scenarios that provide a vision of how management could look depending on the relative importance of goals and objectives. A preferred scenario is selected from these are described in the management plan.
					Forecasts of human activities are documented and mapped and used to inform alternative management actions that may be used to achieve preferred scenario. Forecasts project the future uses of marine space based on a core set of goals, objectives, and assumptions.
					Positive and negative means to induce action to implement management measures specified by the marine spatial management plan are specified including economic and non-economic incentives/disincentives.
					Strategic environmental assessment may be used to evaluate the spatial management plan prior to approval, describing and evaluating any substantial impacts likely to be caused by implementing the plan. This may include cumulative effects.
					MSP is mainstreamed into sustainable development and broader strategies related to ocean sustainability to be strategic. This may include mainstreaming MSP into sustainable development via the development and application of technology that can support and enable MSP.
31	Strategic	Resources	To ensure a sustained availability of human, technical, and financial resources to develop and implement the marine spatial plan.	Ehler (2014); Ehler & Douvere (2009)	Financing resources are identified or available, possibly through legislation, that can fund MSP in the current and future iterations. Multiple sources of revenues are available, including economic instruments to promote MSP through the private sector.
					Staff with appropriate skills are identified and assigned to MSP tasks. An MSP team with desired skills and expertise is established.
					A financial plan exists or will exist that estimates the costs of MSP activities, including the cost of planning and implemenation, and identifies alternative means to obtain financing.
					Resources are or will be available for the long-term needs of MSP, including monitoring and evaluation.
32	Strategic	Work plan	To ensure MSP is guided by a work plan that identifies goals, specific objectives, and how these will be achieved.	Ehler (2014); Ehler & Douvere (2009)	A clear work plan exists or will exists that identifies key work products and resources required to complete the outputs on time. This plan specifies what work is to be done by wom, when, at what costs, and how parts relate to one another.
					A deadline for completion of the work plan and adopting the final marine spatial plan is or will be established.
					A timeframe for initiating, completing, and revision MSP is defined before starting MSP. The time horizon for future iterations of plans are also defined (i.e., the time horizon of the plan).
					Risks of what could go wrong during planning are identified in the work plan, including identified of critical paths among MSP steps and contingency measures in the event of risk events.
33	Strategic	Goals & objectives	To ensure MSP is guided by a shared set of goals, principles, and objectives.	Ehler (2014); Ehler & Douvere (2009)	Clear, measurable objectives are specified at the beginning of the MSP process that are supported by decision-makers and stakeholders. Objectives are specific, measurable, achievable, relevant, and time-bound (SMART).
					Goals are established at the onset of planning, a clear statement of the general direction or intent, high-level statement of desired outcomes. This may include identified of a preliminary list of specific problems to be solved through MSP.
					A set of principles are or will be established to guide development of the plan. Principles define the nature of the process and reflect the desired results. Principles should be enforceable, giving decision-makers defensible means of making difficult decisions.
					Define scope, vision, and targets for MSP
					Interirm targets for specific objectives are identified.
34	Strategic	Authority & leadership	To ensure clear authorities are established to lead MSP and the implementation of the marine spatial plan.	Ehler & Douvere (2009); Ehler (2014)	Institutional arrangements are specified, establishing the lead agency, MSP coordinating body, and MSP team. Arrangements specified the institutions with the authority to implement selected incentives and specified management measures. Roles of other institutions are clearly identified.
					Clear authority to conduct MSP is established before the process, using existing or new legislation, executive agreements or orders. This may include a legal framework to support MSP with designated legal authority to deliver and enact the plan.
					Political champions are identified who will advocate for MSP, etsablishing political will to support authority and fit for purpose of MSP to solving problems.
35	Strategic	Compliance & enforcement	To ensure clear authority and measures for enforcing the marine spatial plan and achieving high compliance.	Ehler & Douvere (2009); Ehler (2014)	Compliance is clearly defined, including definitions of which sources or activities are subject to requirements of the marine spatial plan. The expectations, specific procedures, and relation of these procedures to compliance are defined. This may include stating deadlines, flexibility, and exceptions to compliance rules.
					Mechanisms exist or will exist to promote voluntary compliance through educating public and stakeholders about plans and rules, codes of conduct, informing on feasibility, self-regulation, and physical markers.
					An enforcement plan exists or will exist that identifies strategies and measures for enforcement, including actions taken for non-compliance. Clear authority for enforcement of management actions is established.
36	Strategic	Evidence-based	To ensure MSP is evidence-based using the best available science and data and different types of knowledge.	Ehler (2014); Ehler & Douvere (2009); CBD (2007)	Ecologically and biologically significant areas with higher potential for, or more lasting consequences of, harm and greater potential for long-term benefits from effective management are identified, documented, and mapped (see Ehler 2014 for example critera) OR bioregional or biological value of marine area is described, identifying sites or importance for protected species, communities, ecologi…
					Natural and social science information base is established at the onset of MSP.
					Data and information on external pressures to the marine area are identified and documented.
					MSP considers all forms of relevant information, scientific, Indigenous, local knowledge,and knowledge innovations and practices.
					Science Advisory Body/Committee is established, comprised of a scientific team that advises the planning team in developing objectives, actions, indicators, monitoring, and evaluation of MSP using the best scientific information.
					Procedures exist or will exist to ensure standardized practices for data management, including documentation and metadata practices. Projections, scale, accuracy, data types, confidence levels, sources, and contacts may be recorded through these procedures.

## Sheet: 5-Case Study Selection
ID	Region	Country/Territory	Initiative	Selected (round)	Document available?	Comments/Rationale	Links
1	Africa	Angola	EEZ and territorial sea	No	No
2	Africa	Ghana	EEZ and territorial sea	No	No
3	Africa	Kenya	EEZ and territorial sea	Yes (2)	No	Currently amid MSP process, 2019-2020 plans to identify needs and establish authority, obtain financial support, organize stakeholder participation, define and analyze existing conditions.
4	Africa	Madagascar	EEZ and territorial sea	No	No
5	Africa	Mauritania	EEZ shelf break	Yes (4)	No	Limited information available. Frazao Santos et al. (2019) shows the plan as in pre-planning.
6	Africa	Mauritius	EEZ and territorial sea	Yes (1)	No	Work has been done to establish authority and coordinating bodies for MSP, but it appears a final marine spatial plan is not yet available. A database of spatial information has been developed. MSP initiated in 2017.
7	Africa	Morocco	"Blue Belt" initiative	Yes (5)	No	The Blue Belt Initiative was launched in 2016 by Morocco, on the sidelines of the COP 22 held in Marrakech. This initiative is a platform for the sustainability of fisheries and aquaculture in Africa. It is part of the agenda of the United Nations Conference on Climate Change, as well as providing a unifying framework for the emergence of low carbon and low ecological footprint on the ecosystems.…	https://bluebeltinitiative.com/en/notre-raison.html
8	Africa	Namibia	EEZ and territorial sea	Yes (3)	No	Finke et al. (2020): Working groups established on EBSAs, data and information, stakeholder engagement strategy, supported technically and financially. A draft national framework guiding MSP has been developed; goals and vision developed, principles selected, processfor preparing and approving arine plans (implementation, monitoring, review) developed. In 2020, working group in process of draftin…	https://mfmr.gov.na/documents/411764/430830/Data+and+information+Strategy.pdf/fb9a5760-4c42-1223-75eb-641c7b396570; https://mfmr.gov.na/marine-spatial-planning
9	Africa	Seychelles	Seychelles Marine Spatial Plan	No	No
10	Africa	South Africa	EEZ and territorial sea	Yes (6)	Yes	National Vision for Marine Spatial Planning in South Africa available 2017, appears appropriately detailed to apply index (would be a good case for demonstrating the difference between intention/commitment/existing features. Marine Spatial Planning Act passed in 2018, draft document Approach to Spatial Management System for South Africa's Marine Planning Areas released 2019.	https://www.environment.gov.za/msp
11	Asia	Cambodia	Coastal Use Zoning Plan for Province of Sihanoukville	No	No
12	Asia	China	Marine Functional Zoning Plans for EEZ and Territorial Sea	No	No
13	Asia	Indonesia	Plan for District of Bontang (East Kalimantan Province)	Yes (1)	No	Provincial plans are implemented or underway, but seemingly can't access the documents. Plans are definitely complete at national and provincial levels, access an issue.	https://www.mspglobal2030.org/msp-roadmap/msp-around-the-world/asia/indonesia/provincial-plans/
14	Asia	Myanmar	MSP Strategy for the EEZ of Myanmar	No	No
15	Asia	Philippines	Coastal and Marine Areas within the municipal waters of Bataan	Yes (2)	Yes	Coastal Land- and Sea-Use Zoning Plan of the Province of Bataan available 2007, appers appropriately detailed to apply index (would be a good example of provincial level MSP, and MSP explicitly linking across the coastal zone, relates to ICZM).	https://www.scribd.com/document/32869826/Coastal-Land-and-Sea-Use-Zoning-Plan-of-the-Province-of-Bataan
16	Asia	Thailand	Trat Province	No	No
17	Asia	Viet Nam	Viet Nam Coastal Areas and Territorial Sea	No	No
18	Asia	Viet Nam	Coastal and marine zoning plan of Danang city	No	No
19	Oceana	American Samoa	N/A	No	No
20	Oceana	Australia	Bioregional planning in the EEZ	No	No
21	Oceana	Australia	Great Barrier Reef Marine Park	No	No	Dense material, but certainly available or availbale from research team contacts	https://www.gbrmpa.gov.au
22	Oceana	Fiji	EEZ	No	No
23	Oceana	Kiribati	Phoenix Islands Protected Area (PIPA)	Yes (1)	Yes	MSP is used in this case to designate a multi-use MPA. Government is now discussing national MSP, distinguishing this from the PIPA MPA planning process. MSP is considered a part of integrated ocean government in Kiribati. In 2018, scoping exercises were beginning for initiating MSP in Kiribati. Since IOC considers PIPA to constitute MSP, we could include it and demonstrate the limitations of MSP…	http://macbio-pacific.info/kiribati/; https://whc.unesco.org/en/list/1325/documents/; http://macbio-pacific.info/categories/kiribati/
24	Oceana	New Zealand	Hauraki Gulf/Seachange Marine Spatial Plan	No	No
25	Oceana	Palau	EEZ	No	No
26	Oceana	Solomon Islands	EEZ	No	No
27	Oceana	Tonga	EEZ	No	No
28	Oceana	Vanauatu	EEZ	No	No
29	Europe & United Kingdom	Belgium	Maritime Spatial Plan for the Belgian Part of the North Sea	No	No
30	Europe & United Kingdom	Bulgaria	EEZ and territorial sea	No	No
31	Europe & United Kingdom	Croatia	Zadar County Integrated Sea Use Management Plan	No	No
32	Europe & United Kingdom	Cyprus	Pilot Plan for Coastal and Marine Area of the District of Limassol	No	No
33	Europe & United Kingdom	Denmark	EEZ and territorial sea	No	No
34	Europe & United Kingdom	Estonia	Maritime Spatial Plan of Estonia	No	No
35	Europe & United Kingdom	Finland	EEZ and territorial sea	No	No
36	Europe & United Kingdom	France	Continental EEZ and Territorial Sea	No	No
37	Europe & United Kingdom	Germany	EEZ - Maritime Spatial Plans for German Part of North and Baltic Seas	No	No
38	Europe & United Kingdom	Germany	State Development Plan for Schleswig-Holstein	No	No
39	Europe & United Kingdom	Germany	Spatial Development Plan for Mecklenburg-Vorpommern	No	No
40	Europe & United Kingdom	Germany	State Development Plan for Lower Saxony (Niedersachsen)	No	No
41	Europe & United Kingdom	Greece	EEZ and territorial sea	No	No
42	Europe & United Kingdom	Iceland	National Planning Strategy (2015-2026)	No	No
43	Europe & United Kingdom	Ireland	Harnessing Our Ocean Wealth – an Integrated Marine Plan for Ireland	Yes (2)	Yes	National level plans, "National Marine Planning Framework" approved by Cabinet in 2021, documents available. This is different from the Harnessing Our Ocean Wealth plan referred to by the IOC. The latter is an integrated marine plan for Ireland released in 2012. This plan informs the framework for national MSP in Ireland. So the IMP may be an enabling factor/precursor for the national plan. Selec…	https://www.gov.ie/en/publication/a4a9a-national-marine-planning-framework/; https://www.ouroceanwealth.ie/sites/default/files/sites/default/files/Harnessing%20Our%20Ocean%20Wealth%20Report.pdf
44	Europe & United Kingdom	Italy	EEZ and territorial sea	No	No
45	Europe & United Kingdom	Latvia	Maritime Spatial Plan for Latvia	No	No
46	Europe & United Kingdom	Lithuania	Comprehensive Plan of the Republic of Lithuania (including EEZ and Territorial Sea)	No	No
47	Europe & United Kingdom	Malta	Strategic Plan for Environment and Development	No	No
48	Europe & United Kingdom	Netherlands	Maritime Spatial Plan for North Sea	No	No
49	Europe & United Kingdom	Norway	Integrated Ocean Management Plan for Barents Sea	No	No
50	Europe & United Kingdom	Norway	Integrated Ocean Management Plan for Norwegian Sea	No	No
51	Europe & United Kingdom	Norway	Integrated Ocean Management Plan for North Sea	No	No
52	Europe & United Kingdom	Poland	The Maritime Spatial Plan for Polish Maritime Areas	No	No
53	Europe & United Kingdom	Portugal	Continental EEZ and Territorial Sea	Yes (1)	No	General information available in English, but actual planning documents (though well-documented) only available in Portugese. Because it is loaded as a webpage, Google Translate works sufficiently to review pages, but figures and supplementary documents cannot be easily translated (and, I cannot tell if information or meaning if being lost through automated translation.	https://www.dgrm.mm.gov.pt/en/web/guest/as-pem-psoem; https://www.psoem.pt
54	Europe & United Kingdom	Portugal	Azores and Madeira EEZ	No	No
55	Europe & United Kingdom	Romania	Continental EEZ and Territorial Sea	No	No
56	Europe & United Kingdom	Russia	Territorial sea	No	No
57	Europe & United Kingdom	Slovenia	Spatial Planning Strategy for Slovenia2050	No	No
58	Europe & United Kingdom	Spain	EEZ and Territorial Sea	No	No
59	Europe & United Kingdom	Spain	Canary Islands EEZ	No	No
60	Europe & United Kingdom	Sweden	Marine spatial plans for Gulf of Bothnia, Baltic Sea, and the Skagerrak/Kattegat	No	No
61	Europe & United Kingdom	England	England Regional Marine Plans	No	No
62	Europe & United Kingdom	Northern Ireland	Northern Ireland National Marine Plan	No	No
63	Europe & United Kingdom	Isle of Man	Isle of Man Territorial Sea Plan	No	No
64	Europe & United Kingdom	Scotland	Scotland National Marine Plan	No	No
65	Europe & United Kingdom	Scotland	Scotland Regional Marine Plans	No	No
66	Europe & United Kingdom	Wales	Welsh National Marine Plan	No	No
67	Middle East	Israel	Israel Marine Plan	Yes (2)	Yes	Israel Marine Plan (2015) available online with supporting documents and information, mostly available in English (or a condensed version available in English).	https://msp-israel.net.technion.ac.il/en/
68	Middle East	United Arab Emirates	Abu Dhabi Plan Maritime 2030	Yes (1)	No	MSP Global shows this plan as "not available online"
69	The Americas	Antigua & Barbuda	Barbuda Marine Zoning Plan	No	No
70	The Americas	Belize	Belize Integrated Coastal Zone Management Plan	No	No
71	The Americas	Canada	Marine Planning Partnership (MaPP) for the Canadian Pacific North Coast	No	No
72	The Americas	Canada	Integrated Ocean Management Plan for the Beaufort Sea—2009 and beyond	No	No
73	The Americas	Canada	Placentia Bay/Grand Banks Large Ocean Management Area Integrated Management Plan	No	No
74	The Americas	Canada	Gulf of St. Lawrence Integrated Management Plan	No	No
75	The Americas	Canada	Nunavut Land Use Plan	No	No
76	The Americas	Canada	Pacific North Coast Integrated Management Area (PNCIMA) Plan	No	No
77	The Americas	Canada	Eastern Scotian Shelf Integrated Mangement Plan (ESSIM: Strategic Plan	No	No
78	The Americas	Colombia	Coastal and marine areas of the Republic of Colombia	No	No
79	The Americas	Costa Rica	Gulf of Nicoya	No	No
80	The Americas	Dominica	Dominica Marine Spatial Plan	No	No
81	The Americas	Ecuador	Galapagos Marine Reserve	No	No
82	The Americas	Falkland Islands (Malvinas)	Marine Spatial Plan Pilot Project	No	No
83	The Americas	Grenada	Marine Spatial Planning	No	No
84	The Americas	Jamaica	National Marine Spatial Plan	No	No
85	The Americas	Mexico	Regional Large Marine Ecosystem (LME) plans	No	No
86	The Americas	Mexico	Puerto Penasco-Puerto Lobos Biological-Fisheries Corridor Northern Gulf of California, Sonora	No	No
87	The Americas	Montserrat	N/A	No	No
88	The Americas	Curaçao	Blue Halo Curaçao	No	No
89	The Americas	Panama	Gulf of Montijo	No	No
90	The Americas	Saint Kitts and Nevis	Saint Kitts and Nevis Marine Spatial Planning	No	No
91	The Americas	Saint Lucia	Saint Lucia Marine Spatial Plan	No	No
92	The Americas	St Vincent and the Grenadines	Saint Vincent and the Grenadines Marine Spatial Plan	No	No
93	The Americas	Trinidad & Tobago	Integrated Coastal Zone Management Plan Policy Framework	No	No
94	The Americas	USA	Commonwealth of Massachusetts Ocean Management Plan	No	No
95	The Americas	USA	Rhode Island Ocean Special Area Management Plan (SAMP)	Yes (1)	Yes	Final plan approved in 2011 available online with some supporting information.	https://seagrant.gso.uri.edu/oceansamp/
96	The Americas	USA	State of Connecticut, Long Island Sound Blue Plan	No	No
97	The Americas	USA	State of Oregon Territorial Sea Plan	No	No
98	The Americas	USA	Washington State Pacific Coast Spatial Plan	No	No
99	The Americas	USA	State of New York Ocean Action Plan (2017-2027)	No	No
100	The Americas	USA	Hawaii Ocean Resources Management Plan	No	No
101	The Americas	USA	Northern Mariana Islands	No	No
102	The Americas	USA	US Northeast Ocean Plan	No	No
103	The Americas	USA	Mid-Atlantic Action Plan	No	No
104	The Americas	USA	West Coast	No	No
105	The Americas	USA	Pacific Islands	No	No
106	The Americas	USA	Papahānaumokuākea Marine National Monument	No	No

## Sheet: 6-MSP Index Scores
Principle	South Africa	Bataan	Kiribati	Ireland	Israel	Rhode Island
Participatory	7	3	3	12	6	15
Ecosystem-based	8	10	15	14	8	14
Integrated	15	10	12	13	6	13
Place-based	13	12	12	15	13	16
Adaptive	7	0	9	7	5	11
Strategic	13	9	16	11	9	15
MSP Score	63	44	67	72	47	84
Feature	South Africa	Bataan	Kiribati	Ireland	Israel	Rhode Island
Balanced participation	1	0	0	2	1	3
Engagement & communication	2	0	1	2	2	2
Multiple avenues	1	0	1	2	1	3
Participation plan	1	0	0	3	0	3
Participation throughout	2	1	1	2	2	2
Stakeholder empowerment	0	2	0	1	0	2
Adjacent ecosystems	2	1	3	2	1	2
Biodiversity conservation	2	2	3	3	2	1
Ecosystem function	1	1	3	2	0	2
Habitat	1	2	3	3	2	3
Minimize threats	1	2	2	2	2	3
Multiple objectives	1	2	1	2	1	3
Balancing demands	2	1	1	2	1	1
Common framework	3	2	2	3	2	2
Implementation	2	1	3	2	1	2
Institutional coordination	3	2	3	2	1	2
Multi-level integration	3	2	3	2	1	3
Multi-sector integration	2	2	0	2	0	3
Boundaries	3	3	3	3	2	3
Conflicts & compatibilities	2	2	0	2	3	3
Scale	2	1	3	3	2	3
Spatial information	3	2	2	3	3	3
Spatial management plan	2	2	2	2	1	2
Upstream & downstream	1	2	2	2	2	2
Climate change	1	0	2	2	2	3
Evaluation	1	0	3	1	0	2
Modification	2	0	1	1	1	2
Monitoring	2	0	2	2	1	2
Resource allocation	0	0	0	0	0	0
Uncertainty	1	0	1	1	1	2
Authority & leadership	3	2	3	2	1	3
Compliance & enforcement	1	1	3	1	1	2
Goals & objectives	3	2	3	2	2	3
Resources	2	2	3	1	1	2
Work plan	2	0	2	3	2	2
Evidence-based	2	2	2	2	2	3
